# Supplementary material for: Peptides derived from Kex2-processed repeat proteins are widely distributed and highly diverse in the Fungi kingdom
Source: Fungal Biol Biotechnol. 2020 Jul 1;7:11. doi: 10.1186/s40694-020-00100-5 (PMC7329392; doi:10.1186/s40694-020-00100-5)
Supplement: Supplementary file 1 — Additional file 1: Table S1. The genome assemblies used in this study with the number of KEPs detected. [file 40694_2020_100_MOESM1_ESM.xlsx]

## Sheet: Table S1
Table S1. The genome assemblies used in this study with the number of KEPs detected.
Accembly accession	Strain	Genus	Phylums	Strain taxonomy id	Genus taxonomy id	Phylum taxonomy id	Number of FRiPS factor	Number of KEPs detected also in Marquer et al.1
GCA_000003515.2	Uncinocarpus reesii 1704	Uncinocarpus	Ascomycota	336963	33187	4890	1	1
GCA_000002515.1	Kluyveromyces lactis	Kluyveromyces	Ascomycota	28985	4910	4890	2	1
GCA_000002655.1	Aspergillus fumigatus Af293	Aspergillus	Ascomycota	330879	5052	4890	3	N/A
GCA_000001985.1	Talaromyces marneffei ATCC 18224	Talaromyces	Ascomycota	441960	5094	4890	8	N/A
GCA_000002715.1	Aspergillus clavatus NRRL 1	Aspergillus	Ascomycota	344612	5052	4890	3	N/A
GCA_000003125.1	Talaromyces stipitatus ATCC 10500	Talaromyces	Ascomycota	441959	5094	4890	6	N/A
GCA_000002855.2	Aspergillus niger	Aspergillus	Ascomycota	5061	5052	4890	10	N/A
GCA_000002945.2	Schizosaccharomyces pombe	Schizosaccharomyces	Ascomycota	4896	4895	4890	2	1
GCA_000002525.1	Yarrowia lipolytica CLIB122	Yarrowia	Ascomycota	284591	4951	4890	4	2
GCA_000002545.2	[Candida] glabrata	Nakaseomyces	Ascomycota	5478	374468	4890	2	N/A
GCA_000004155.2	Schizosaccharomyces cryophilus OY26	Schizosaccharomyces	Ascomycota	653667	4895	4890	0	0
GCA_000003525.2	Blastomyces dermatitidis ER-3	Blastomyces	Ascomycota	559297	229219	4890	8	N/A
GCA_000003835.1	Clavispora lusitaniae ATCC 42720	Clavispora	Ascomycota	306902	36910	4890	2	2
GCA_000091025.4	Eremothecium gossypii ATCC 10895	Eremothecium	Ascomycota	284811	33170	4890	0	0
GCA_000002495.2	Pyricularia oryzae 70-15	Pyricularia	Ascomycota	242507	48558	4890	20	N/A
GCA_000026365.1	Zygosaccharomyces rouxii	Zygosaccharomyces	Ascomycota	4956	4953	4890	2	N/A
GCA_000003855.2	Blastomyces gilchristii SLH14081	Blastomyces	Ascomycota	559298	229219	4890	8	3
GCA_000006255.1	Postia placenta Mad-698-R	Postia	Basidiomycota	561896	83235	5204	8	7
GCA_000006275.2	Aspergillus flavus NRRL3357	Aspergillus	Ascomycota	332952	5052	4890	18	N/A
GCA_000026945.1	Candida dubliniensis CD36	Candida	Ascomycota	573826	1535326	4890	2	N/A
GCA_000006335.3	Candida tropicalis MYA-3404	Candida	Ascomycota	294747	1535326	4890	2	N/A
GCA_000011425.1	Aspergillus nidulans FGSC A4	Aspergillus	Ascomycota	227321	5052	4890	2	N/A
GCA_000006445.2	Debaryomyces hansenii CBS767	Debaryomyces	Ascomycota	284592	4958	4890	4	N/A
GCA_000027005.1	Komagataella phaffii GS115	Komagataella	Ascomycota	644223	460517	4890	1	N/A
GCA_000091065.2	Saccharomyces cerevisiae	Saccharomyces	Ascomycota	4932	4930	4890	0	N/A
GCA_000091045.1	Cryptococcus neoformans var. neoformans JEC21	Cryptococcus	Basidiomycota	214684	5206	5204	0	0
GCA_000091225.2	Encephalitozoon cuniculi GB-M1	Encephalitozoon	Microsporidia	284813	6033	6029	1	0
GCA_000142805.1	Lachancea thermotolerans CBS 6340	Lachancea	Ascomycota	559295	300275	4890	1	N/A
GCA_000143185.1	Schizophyllum commune H4-8	Schizophyllum	Basidiomycota	578458	5333	5204	5	N/A
GCA_000143105.2	Grosmannia clavigera kw1407	Grosmannia	Ascomycota	655863	360145	4890	5	3
GCA_000143365.1	Chaetomium globosum CBS 148.51	Chaetomium	Ascomycota	306901	5149	4890	4	N/A
GCA_000146465.1	Encephalitozoon intestinalis ATCC 50506	Encephalitozoon	Microsporidia	876142	6033	6029	1	0
GCA_000143535.4	Botrytis cinerea B05.10	Botrytis	Ascomycota	332648	33196	4890	22	N/A
GCA_000146045.2	Saccharomyces cerevisiae S288C	Saccharomyces	Ascomycota	559292	4930	4890	1	1
GCA_000143565.1	Laccaria bicolor S238N-H82	Laccaria	Basidiomycota	486041	29882	5204	12	N/A
GCA_000145635.1	Gaeumannomyces tritici R3-111a-1	Gaeumannomyces	Ascomycota	644352	29849	4890	27	9
GCA_000146945.2	Sclerotinia sclerotiorum 1980 UF-70	Sclerotinia	Ascomycota	665079	5179	4890	7	N/A
GCA_000149035.1	Colletotrichum graminicola M1.001	Colletotrichum	Ascomycota	645133	5455	4890	13	8
GCA_000146915.2	Parastagonospora nodorum SN15	Parastagonospora	Ascomycota	321614	1351751	4890	9	5
GCA_000149245.3	Cryptococcus neoformans var. grubii H99	Cryptococcus	Basidiomycota	235443	5206	5204	2	1
GCA_000149385.1	Cryptococcus neoformans var. neoformans B-3501A	Cryptococcus	Basidiomycota	283643	5206	5204	0	N/A
GCA_000149425.1	Meyerozyma guilliermondii ATCC 6260	Meyerozyma	Ascomycota	294746	766728	4890	2	0
GCA_000149335.2	Coccidioides immitis RS	Coccidioides	Ascomycota	246410	5500	4890	5	3
GCA_000149305.1	Rhizopus delemar RA 99-880	Rhizopus	Mucoromycota	246409	4842	1913637	12	6
GCA_000149205.2	Aspergillus nidulans FGSC A4	Aspergillus	Ascomycota	227321	5052	4890	2	N/A
GCA_000149365.1	Saccharomyces cerevisiae RM11-1a	Saccharomyces	Ascomycota	285006	4930	4890	1	N/A
GCA_000149475.3	Cryptococcus gattii VGII R265	Cryptococcus	Basidiomycota	294750	5206	5204	0	N/A
GCA_000149445.2	Candida albicans WO-1	Candida	Ascomycota	294748	1535326	4890	2	N/A
GCA_000149555.1	Fusarium verticillioides 7600	Fusarium	Ascomycota	334819	5506	4890	10	4
GCA_000149615.1	Aspergillus terreus NIH2624	Aspergillus	Ascomycota	341663	5052	4890	7	N/A
GCA_000149645.2	Aspergillus fischeri NRRL 181	Aspergillus	Ascomycota	331117	5052	4890	4	0
GCA_000149585.1	Histoplasma capsulatum NAm1	Histoplasma	Ascomycota	339724	5036	4890	1	0
GCA_000149685.1	Lodderomyces elongisporus NRRL YB-4239	Lodderomyces	Ascomycota	379508	36913	4890	4	4
GCA_000149815.1	Coccidioides immitis H538.4	Coccidioides	Ascomycota	396776	5500	4890	5	N/A
GCA_000149845.2	Schizosaccharomyces japonicus yFS275	Schizosaccharomyces	Ascomycota	402676	4895	4890	1	1
GCA_000149895.1	Coccidioides immitis RMSCC 2394	Coccidioides	Ascomycota	404692	5500	4890	4	N/A
GCA_000149985.1	Pyrenophora tritici-repentis Pt-1C-BFP	Pyrenophora	Ascomycota	426418	5027	4890	9	N/A
GCA_000149865.1	Batrachochytrium dendrobatidis JEL423	Batrachochytrium	Chytridiomycota	403673	100474	4761	24	N/A
GCA_000149925.1	Puccinia graminis f. sp. tritici CRL 75-36-700-3	Puccinia	Basidiomycota	418459	5296	5204	26	N/A
GCA_000150055.1	Coccidioides posadasii RMSCC 3488	Coccidioides	Ascomycota	454284	5500	4890	2	N/A
GCA_000149955.2	Fusarium oxysporum f. sp. lycopersici 4287	Fusarium	Ascomycota	426428	5506	4890	10	2
GCA_000150085.1	Coccidioides immitis RMSCC 3703	Coccidioides	Ascomycota	454286	5500	4890	5	N/A
GCA_000150035.1	Vanderwaltozyma polyspora DSM 70294	Vanderwaltozyma	Ascomycota	436907	374469	4890	2	N/A
GCA_000150115.1	Histoplasma capsulatum G186AR	Histoplasma	Ascomycota	447093	5036	4890	1	N/A
GCA_000150145.1	Aspergillus fumigatus A1163	Aspergillus	Ascomycota	451804	5052	4890	3	2
GCA_000150475.2	Paracoccidioides brasiliensis Pb03	Paracoccidioides	Ascomycota	482561	38946	4890	2	N/A
GCA_000150505.2	Schizosaccharomyces octosporus yFS286	Schizosaccharomyces	Ascomycota	483514	4895	4890	2	1
GCA_000150675.2	Verticillium dahliae VdLs.17	Verticillium	Ascomycota	498257	1036719	4890	7	N/A
GCA_000150735.2	Paracoccidioides brasiliensis Pb18	Paracoccidioides	Ascomycota	502780	38946	4890	2	1
GCA_000150705.2	Paracoccidioides lutzii Pb01	Paracoccidioides	Ascomycota	502779	38946	4890	2	N/A
GCA_000150825.1	Verticillium alfalfae VaMs.102	Verticillium	Ascomycota	526221	1036719	4890	6	2
GCA_000150975.2	Nannizzia gypsea CBS 118893	Nannizzia	Ascomycota	535722	1915381	4890	3	N/A
GCA_000151005.2	Histoplasma capsulatum H88	Histoplasma	Ascomycota	544711	5036	4890	0	N/A
GCA_000151035.1	Histoplasma capsulatum H143	Histoplasma	Ascomycota	544712	5036	4890	1	N/A
GCA_000151065.3	Blumeria graminis f. sp. hordei DH14	Blumeria	Ascomycota	546991	34372	4890	5	0
GCA_000151125.2	Trichophyton benhamiae CBS 112371	Trichophyton	Ascomycota	663331	5550	4890	2	1
GCA_000151175.1	Trichophyton equinum CBS 127.97	Trichophyton	Ascomycota	559882	5550	4890	1	N/A
GCA_000151145.1	Microsporum canis CBS 113480	Microsporum	Ascomycota	554155	34392	4890	0	0
GCA_000151335.1	Coccidioides posadasii C735 delta SOWgp	Coccidioides	Ascomycota	222929	5500	4890	3	N/A
GCA_000151295.1	Allomyces macrogynus ATCC 38327	Allomyces	Blastocladiomycota	578462	28581	451459	5	N/A
GCA_000151355.1	[Nectria] haematococca mpVI 77-13-4	Fusarium	Ascomycota	660122	5506	4890	7	N/A
GCA_000151455.1	Trichophyton tonsurans CBS 112818	Trichophyton	Ascomycota	647933	5550	4890	1	N/A
GCA_000151425.1	Trichophyton rubrum CBS 118892	Trichophyton	Ascomycota	559305	5550	4890	2	1
GCA_000151505.1	Trichophyton verrucosum HKI 0517	Trichophyton	Ascomycota	663202	5550	4890	1	1
GCA_000151595.1	Blastomyces dermatitidis ATCC 18188	Blastomyces	Ascomycota	653446	229219	4890	6	N/A
GCA_000151525.2	Puccinia triticina 1-1 BBBD Race 1	Puccinia	Basidiomycota	630390	5296	5204	10	N/A
GCA_000151645.1	Tuber melanosporum	Tuber	Ascomycota	39416	36048	4890	0	N/A
GCA_000166005.1	Pyrenophora teres f. teres 0-1	Pyrenophora	Ascomycota	861557	5027	4890	9	N/A
GCA_000166155.1	Blastomyces dermatitidis ATCC 26199	Blastomyces	Ascomycota	447095	229219	4890	5	N/A
GCA_000166175.1	Microbotryum lychnidis-dioicae p1A1 Lamole	Microbotryum	Basidiomycota	683840	34416	5204	1	0
GCA_000167075.2	Saccharomyces kudriavzevii IFO 1802	Saccharomyces	Ascomycota	226230	4930	4890	1	N/A
GCA_000167675.2	Trichoderma reesei QM6a	Trichoderma	Ascomycota	431241	5543	4890	4	N/A
GCA_000170175.2	Coccidioides posadasii str. Silveira	Coccidioides	Ascomycota	443226	5500	4890	2	N/A
GCA_000170995.2	Trichoderma virens Gv29-8	Trichoderma	Ascomycota	413071	5543	4890	7	5
GCA_000171015.2	Trichoderma atroviride IMI 206040	Trichoderma	Ascomycota	452589	5543	4890	7	N/A
GCA_000181695.1	Malassezia globosa CBS 7966	Malassezia	Basidiomycota	425265	55193	5204	0	N/A
GCA_000181435.1	Saccharomyces cerevisiae YJM789	Saccharomyces	Ascomycota	307796	4930	4890	1	N/A
GCA_000182175.1	Saccharomyces cerevisiae AWRI1631	Saccharomyces	Ascomycota	545124	4930	4890	0	N/A
GCA_000182315.2	Saccharomyces cerevisiae JAY291	Saccharomyces	Ascomycota	574961	4930	4890	1	N/A
GCA_000182765.2	Candida parapsilosis	Candida	Ascomycota	5480	1535326	4890	2	N/A
GCA_000182565.2	Spizellomyces punctatus DAOM BR117	Spizellomyces	Chytridiomycota	645134	4815	4761	9	N/A
GCA_000182805.2	Sordaria macrospora k-hell	Sordaria	Ascomycota	771870	5146	4890	4	N/A
GCA_000182895.1	Coprinopsis cinerea okayama7#130	Coprinopsis	Basidiomycota	240176	184431	5204	15	N/A
GCA_000182925.2	Neurospora crassa OR74A	Neurospora	Ascomycota	367110	5140	4890	7	4
GCA_000182965.3	Candida albicans SC5314	Candida	Ascomycota	237561	1535326	4890	2	1
GCA_000183025.1	Moniliophthora perniciosa FA553	Moniliophthora	Basidiomycota	554373	221102	5204	1	1
GCA_000182985.1	Nosema ceranae BRL01	Nosema	Microsporidia	578460	27977	6029	2	0
GCA_000184105.1	Pseudogymnoascus destructans 20631-21	Pseudogymnoascus	Ascomycota	658429	78156	4890	2	N/A
GCA_000185945.1	Cryptococcus gattii WM276	Cryptococcus	Basidiomycota	367775	5206	5204	0	N/A
GCA_000184455.3	Aspergillus oryzae RIB40	Aspergillus	Ascomycota	510516	5052	4890	10	9
GCA_000187245.3	Ogataea parapolymorpha DL-1	Ogataea	Ascomycota	871575	461281	4890	0	N/A
GCA_000187405.1	Metarhizium acridum CQMa 102	Metarhizium	Ascomycota	655827	5529	4890	8	2
GCA_000190195.1	Saccharomyces cerevisiae AWRI796	Saccharomyces	Ascomycota	764097	4930	4890	1	N/A
GCA_000187425.2	Metarhizium robertsii ARSEF 23	Metarhizium	Ascomycota	655844	5529	4890	10	3
GCA_000190235.1	Saccharomyces cerevisiae VL3	Saccharomyces	Ascomycota	764100	4930	4890	2	N/A
GCA_000190215.1	Saccharomyces cerevisiae Vin13	Saccharomyces	Ascomycota	764099	4930	4890	1	N/A
GCA_000190255.1	Saccharomyces cerevisiae FostersB	Saccharomyces	Ascomycota	764102	4930	4890	1	N/A
GCA_000190615.1	Nematocida parisii ERTm3	Nematocida	Microsporidia	935791	586132	6029	2	N/A
GCA_000192795.1	Vavraia culicis subsp. floridensis	Vavraia	Microsporidia	948595	35235	6029	4	N/A
GCA_000209165.1	Scheffersomyces stipitis CBS 6054	Scheffersomyces	Ascomycota	322104	766733	4890	1	N/A
GCA_000193285.1	Magnaporthiopsis poae ATCC 64411	Magnaporthiopsis	Ascomycota	644358	1491576	4890	24	N/A
GCA_000209485.1	Enterocytozoon bieneusi H348	Enterocytozoon	Microsporidia	481877	27971	6029	2	1
GCA_000204055.1	Melampsora larici-populina 98AG31	Melampsora	Basidiomycota	747676	5260	5204	23	N/A
GCA_000213195.1	Neurospora tetrasperma FGSC 2509	Neurospora	Ascomycota	510952	5140	4890	6	4
GCA_000213175.1	Neurospora tetrasperma FGSC 2508	Neurospora	Ascomycota	510951	5140	4890	6	N/A
GCA_000203795.1	Batrachochytrium dendrobatidis JAM81	Batrachochytrium	Chytridiomycota	684364	100474	4761	15	3
GCA_000218685.1	Serpula lacrymans var. lacrymans S7.9	Serpula	Basidiomycota	578457	80744	5204	4	N/A
GCA_000218725.1	Serpula lacrymans var. lacrymans S7.3	Serpula	Basidiomycota	936435	80744	5204	3	1
GCA_000218975.1	Saccharomyces cerevisiae EC1118	Saccharomyces	Ascomycota	643680	4930	4890	1	N/A
GCA_000219625.1	Zymoseptoria tritici IPO323	Zymoseptoria	Ascomycota	336722	1047167	4890	14	N/A
GCA_000222205.2	Rhodotorula toruloides ATCC 204091	Rhodotorula	Basidiomycota	1001064	5533	5204	0	N/A
GCA_000221225.1	Chaetomium thermophilum var. thermophilum DSM 1495	Chaetomium	Ascomycota	759272	5149	4890	3	N/A
GCA_000222805.1	Fusarium oxysporum Fo5176	Fusarium	Ascomycota	660025	5506	4890	9	N/A
GCA_000223465.1	Yamadazyma tenuis ATCC 10573	Yamadazyma	Ascomycota	590646	766765	4890	1	N/A
GCA_000223485.1	Spathaspora passalidarum NRRL Y-27907	Spathaspora	Ascomycota	619300	412764	4890	2	0
GCA_000223565.1	Komagataella phaffii CBS 7435	Komagataella	Ascomycota	981350	460517	4890	1	N/A
GCA_000225605.1	Cordyceps militaris CM01	Cordyceps	Ascomycota	983644	45234	4890	2	2
GCA_000226095.1	Thermothelomyces thermophilus ATCC 42464	Thermothelomyces	Ascomycota	573729	1920207	4890	2	N/A
GCA_000226115.1	Thermothielavioides terrestris NRRL 8126	Thermothielavioides	Ascomycota	578455	2609811	4890	5	N/A
GCA_000226395.1	Penicillium rubens Wisconsin 54-1255	Penicillium	Ascomycota	500485	5073	4890	5	3
GCA_000225545.1	Arthrobotrys oligospora ATCC 24927	Arthrobotrys	Ascomycota	756982	13348	4890	6	3
GCA_000226545.1	Podospora anserina S mat+	Podospora	Ascomycota	515849	5144	4890	3	0
GCA_000227095.3	Saitoella complicata NRRL Y-17804	Saitoella	Ascomycota	698492	5605	4890	1	1
GCA_000227075.1	Botrytis cinerea T4	Botrytis	Ascomycota	999810	33196	4890	12	N/A
GCA_000227115.2	Naumovozyma dairenensis CBS 421	Naumovozyma	Ascomycota	1071378	278028	4890	4	N/A
GCA_000230245.1	Sporisorium reilianum SRZ2	Sporisorium	Basidiomycota	999809	63265	5204	3	1
GCA_000230375.1	Leptosphaeria maculans JN3	Leptosphaeria	Ascomycota	985895	5021	4890	6	N/A
GCA_000230595.3	Edhazardia aedis USNM 41457	Edhazardia	Microsporidia	1003232	70535	6029	6	N/A
GCA_000230395.2	Aspergillus niger ATCC 1015	Aspergillus	Ascomycota	380704	5052	4890	7	0
GCA_000230625.1	Exophiala dermatitidis NIH/UT8656	Exophiala	Ascomycota	858893	5583	4890	3	2
GCA_000231115.1	Vittaforma corneae ATCC 50505	Vittaforma	Microsporidia	993615	42398	6029	1	N/A
GCA_000235365.1	Eremothecium cymbalariae DBVPG#7215	Eremothecium	Ascomycota	931890	33170	4890	2	N/A
GCA_000236905.1	Tetrapisispora phaffii CBS 4417	Tetrapisispora	Ascomycota	1071381	113604	4890	1	N/A
GCA_000237345.1	Naumovozyma castellii CBS 4309	Naumovozyma	Ascomycota	1064592	278028	4890	3	N/A
GCA_000238015.2	Glarea lozoyensis 74030	Glarea	Ascomycota	1104152	101851	4890	9	N/A
GCA_000239835.2	Aspergillus kawachii IFO 4308	Aspergillus	Ascomycota	1033177	5052	4890	9	N/A
GCA_000241205.2	Mixia osmundae IAM 14324	Mixia	Basidiomycota	764103	34348	5204	4	2
GCA_000240135.3	Fusarium graminearum PH-1	Fusarium	Ascomycota	229533	5506	4890	9	N/A
GCA_000243375.1	Torulaspora delbrueckii	Torulaspora	Ascomycota	4950	4948	4890	2	N/A
GCA_000250695.1	Nematocida sp. 1 ERTm2	Nematocida	Microsporidia	944018	586132	6029	0	N/A
GCA_000250985.1	Nematocida parisii ERTm1	Nematocida	Microsporidia	881290	586132	6029	2	0
GCA_000259595.1	Brettanomyces bruxellensis AWRI1499	Brettanomyces	Ascomycota	1124627	13366	4890	1	N/A
GCA_000260155.3	Fusarium oxysporum f. sp. radicis-lycopersici 26381	Fusarium	Ascomycota	1089448	5506	4890	9	N/A
GCA_000259975.2	Fusarium oxysporum f. sp. lycopersici MN25	Fusarium	Ascomycota	1080343	5506	4890	8	N/A
GCA_000260075.2	Fusarium oxysporum f. sp. pisi HDV247	Fusarium	Ascomycota	1080344	5506	4890	8	N/A
GCA_000260175.2	Fusarium oxysporum f. sp. vasinfectum 25433	Fusarium	Ascomycota	1089449	5506	4890	10	N/A
GCA_000260195.2	Fusarium oxysporum f. sp. cubense tropical race 4 54006	Fusarium	Ascomycota	1089451	5506	4890	10	N/A
GCA_000260215.2	Fusarium oxysporum f. sp. conglutinans race 2 54008	Fusarium	Ascomycota	1089457	5506	4890	5	N/A
GCA_000260235.2	Fusarium oxysporum f. sp. raphani 54005	Fusarium	Ascomycota	1089458	5506	4890	9	N/A
GCA_000260735.1	Saccharomyces cerevisiae Kyokai no. 7	Saccharomyces	Ascomycota	721032	4930	4890	1	N/A
GCA_000260495.2	Fusarium oxysporum f. sp. melonis 26406	Fusarium	Ascomycota	1089452	5506	4890	8	N/A
GCA_000263375.1	Wallemia mellicola CBS 633.66	Wallemia	Basidiomycota	671144	148959	5204	8	N/A
GCA_000264905.1	Stereum hirsutum FP-91666 SS1	Stereum	Basidiomycota	721885	5644	5204	10	6
GCA_000264995.1	Punctularia strigosozonata HHB-11173 SS5	Punctularia	Basidiomycota	741275	133746	5204	7	N/A
GCA_000269885.1	Saccharomyces cerevisiae CEN.PK113-7D	Saccharomyces	Ascomycota	889517	4930	4890	1	N/A
GCA_000265015.1	Auricularia subglabra TFB-10046 SS5	Auricularia	Basidiomycota	717982	5230	5204	6	N/A
GCA_000269785.2	Aspergillus oryzae 3.042	Aspergillus	Ascomycota	1160506	5052	4890	8	N/A
GCA_000271585.1	Trametes versicolor FP-101664 SS1	Trametes	Basidiomycota	717944	5324	5204	3	N/A
GCA_000271605.1	Fomitiporia mediterranea MF3/22	Fomitiporia	Basidiomycota	694068	167346	5204	8	N/A
GCA_000271645.1	Tremella mesenterica DSM 1558	Tremella	Basidiomycota	578456	105767	5204	3	1
GCA_000271625.1	Coniophora puteana RWD-64-598 SS2	Coniophora	Basidiomycota	741705	80635	5204	9	N/A
GCA_000277815.3	Encephalitozoon hellem ATCC 50504	Encephalitozoon	Microsporidia	907965	6033	6029	0	0
GCA_000271705.2	Fusarium oxysporum Fo47	Fusarium	Ascomycota	660027	5506	4890	11	N/A
GCA_000271745.2	Fusarium oxysporum NRRL 32931	Fusarium	Ascomycota	660029	5506	4890	9	N/A
GCA_000280035.2	Encephalitozoon romaleae SJ-2008	Encephalitozoon	Microsporidia	1178016	6033	6029	0	0
GCA_000275845.1	Dichomitus squalens LYAD-421 SS1	Dichomitus	Basidiomycota	732165	114154	5204	1	1
GCA_000281105.1	Coniosporium apollinis CBS 100218	Coniosporium	Ascomycota	1168221	1955842	4890	3	N/A
GCA_000280675.1	Beauveria bassiana ARSEF 2860	Beauveria	Ascomycota	655819	5581	4890	9	3
GCA_000292585.1	Pyricularia oryzae Y34	Pyricularia	Ascomycota	1143189	48558	4890	13	N/A
GCA_000286035.1	Ustilago hordei	Ustilago	Basidiomycota	120017	5269	5204	3	N/A
GCA_000292725.1	Saccharomyces arboricola H-6	Saccharomyces	Ascomycota	1160507	4930	4890	0	N/A
GCA_000292605.1	Pyricularia oryzae P131	Pyricularia	Ascomycota	1143193	48558	4890	17	N/A
GCA_000293215.1	Trichosporon asahii var. asahii CBS 2479	Trichosporon	Basidiomycota	1186058	5552	5204	4	N/A
GCA_000292625.1	Dacryopinax primogenitus	Dacryopinax	Basidiomycota	1858805	139276	5204	7	1
GCA_000298775.1	Marssonina brunnea f. sp. 'multigermtubi' MB_m1	Marssonina	Ascomycota	1072389	324777	4890	3	N/A
GCA_000300555.1	Agaricus bisporus var. burnettii JB137-S8	Agaricus	Basidiomycota	597362	5340	5204	2	2
GCA_000299215.2	Trichosporon asahii var. asahii CBS 8904	Trichosporon	Basidiomycota	1220162	5552	5204	5	N/A
GCA_000300595.1	Phanerochaete carnosa HHB-10118-sp	Phanerochaete	Basidiomycota	650164	5305	5204	5	2
GCA_000302655.1	Macrophomina phaseolina MS6	Macrophomina	Ascomycota	1126212	35724	4890	7	5
GCA_000304475.1	Kazachstania africana CBS 2517	Kazachstania	Ascomycota	1071382	71245	4890	5	N/A
GCA_000303195.2	Fusarium pseudograminearum CS3096	Fusarium	Ascomycota	1028729	5506	4890	5	N/A
GCA_000312925.2	Taphrina deformans PYCC 5710	Taphrina	Ascomycota	1097556	5010	4890	1	N/A
GCA_000313485.1	Wickerhamomyces ciferrii	Wickerhamomyces	Ascomycota	1041607	599737	4890	3	N/A
GCA_000313525.1	Fibroporia radiculosa	Fibroporia	Basidiomycota	599839	599838	5204	13	N/A
GCA_000315645.2	Penicillium digitatum Pd1	Penicillium	Ascomycota	1170230	5073	4890	3	N/A
GCA_000313795.2	Colletotrichum higginsianum	Colletotrichum	Ascomycota	80884	5455	4890	7	N/A
GCA_000313545.1	Serendipita indica DSM 11827	Serendipita	Basidiomycota	1109443	358905	5204	3	3
GCA_000315665.1	Penicillium digitatum PHI26	Penicillium	Ascomycota	1170229	5073	4890	2	0
GCA_000315875.1	Candida orthopsilosis Co 90-125	Candida	Ascomycota	1136231	1535326	4890	0	N/A
GCA_000315895.1	Millerozyma farinosa CBS 7064	Millerozyma	Ascomycota	559304	766502	4890	2	N/A
GCA_000315915.1	Tetrapisispora blattae CBS 6284	Tetrapisispora	Ascomycota	1071380	113604	4890	4	N/A
GCA_000316135.1	Trachipleistophora hominis	Trachipleistophora	Microsporidia	72359	72358	6029	2	N/A
GCA_000320565.2	Sphaerulina musiva SO2202	Sphaerulina	Ascomycota	692275	237179	4890	10	6
GCA_000319635.1	Colletotrichum fructicola Nara gc5	Colletotrichum	Ascomycota	1213859	5455	4890	19	N/A
GCA_000320605.2	Gelatoporia subvermispora B	Gelatoporia	Basidiomycota	914234	98757	5204	5	2
GCA_000320585.2	Heterobasidion irregulare TC 32-1	Heterobasidion	Basidiomycota	747525	13562	5204	6	N/A
GCA_000320785.2	Rhodotorula toruloides NP11	Rhodotorula	Basidiomycota	1130832	5533	5204	2	N/A
GCA_000325965.1	Saccharomyces cerevisiae Lalvin QA23	Saccharomyces	Ascomycota	764098	4930	4890	1	N/A
GCA_000326005.1	Saccharomyces cerevisiae FostersO	Saccharomyces	Ascomycota	764101	4930	4890	0	N/A
GCA_000326105.1	Saccharomyces cerevisiae x Saccharomyces kudriavzevii VIN7	Saccharomyces	Ascomycota	1095631	4930	4890	0	N/A
GCA_000333975.2	Pneumocystis jirovecii	Pneumocystis	Ascomycota	42068	4753	4890	0	0
GCA_000328475.2	Ustilago maydis 521	Ustilago	Basidiomycota	237631	5269	5204	5	N/A
GCA_000334475.1	Moesziomyces antarcticus T-34	Moesziomyces	Basidiomycota	1151754	63261	5204	6	2
GCA_000334115.1	Rhizoctonia solani AG-1 IA	Rhizoctonia	Basidiomycota	983506	1322061	5204	1	N/A
GCA_000338955.1	Baudoinia panamericana UAMH 10762	Baudoinia	Ascomycota	717646	483074	4890	2	0
GCA_000338975.1	Bipolaris maydis C5	Bipolaris	Ascomycota	701091	33194	4890	13	9
GCA_000338995.1	Bipolaris sorokiniana ND90Pr	Bipolaris	Ascomycota	665912	33194	4890	9	7
GCA_000340195.1	Dothistroma septosporum NZE10	Dothistroma	Ascomycota	675120	242508	4890	5	3
GCA_000340215.1	Pseudocercospora fijiensis CIRAD86	Pseudocercospora	Ascomycota	383855	131324	4890	13	N/A
GCA_000344635.1	Wolfiporia cocos MD-104 SS10	Wolfiporia	Basidiomycota	742152	81055	5204	8	3
GCA_000344685.1	Gloeophyllum trabeum ATCC 11539	Gloeophyllum	Basidiomycota	670483	40443	5204	5	N/A
GCA_000344655.2	Fomitopsis pinicola FP-58527 SS1	Fomitopsis	Basidiomycota	743788	34474	5204	20	8
GCA_000344705.1	Candida maltosa Xu316	Candida	Ascomycota	1245528	1535326	4890	1	N/A
GCA_000346795.1	Penicillium oxalicum 114-2	Penicillium	Ascomycota	933388	5073	4890	1	0
GCA_000347355.1	Claviceps purpurea 20.1	Claviceps	Ascomycota	1111077	5110	4890	5	N/A
GCA_000348985.1	Kazachstania naganishii CBS 8797	Kazachstania	Ascomycota	1071383	71245	4890	1	N/A
GCA_000349305.2	Malassezia sympodialis ATCC 42132	Malassezia	Basidiomycota	1230383	55193	5204	0	0
GCA_000349005.2	Pneumocystis murina B123	Pneumocystis	Ascomycota	1069680	4753	4890	1	N/A
GCA_000349385.1	Eutypa lata UCREL1	Eutypa	Ascomycota	1287681	97095	4890	5	3
GCA_000349525.1	Botrytis cinerea BcDW1	Botrytis	Ascomycota	1290391	33196	4890	12	N/A
GCA_000350255.1	Rhizoctonia solani AG-1 IB	Rhizoctonia	Basidiomycota	1108050	1322061	5204	6	0
GCA_000350065.2	Colletotrichum orbiculare MAFF 240422	Colletotrichum	Ascomycota	1213857	5455	4890	25	N/A
GCA_000350345.1	Fusarium oxysporum f. sp. cubense race 1	Fusarium	Ascomycota	1229664	5506	4890	7	N/A
GCA_000354255.1	Bipolaris maydis ATCC 48331	Bipolaris	Ascomycota	665024	33194	4890	8	N/A
GCA_000350365.1	Fusarium oxysporum f. sp. cubense race 4	Fusarium	Ascomycota	1229665	5506	4890	7	N/A
GCA_000359705.1	Exserohilum turcica Et28A	Exserohilum	Ascomycota	671987	91493	4890	11	6
GCA_000365145.2	Cyphellophora europaea CBS 101466	Cyphellophora	Ascomycota	1220924	226991	4890	5	N/A
GCA_000365165.2	Cladophialophora carrionii CBS 160.54	Cladophialophora	Ascomycota	1279043	82105	4890	1	N/A
GCA_000383075.1	Nosema bombycis CQ1	Nosema	Microsporidia	578461	27977	6029	1	N/A
GCA_000385595.1	Neofusicoccum parvum UCRNP2	Neofusicoccum	Ascomycota	1287680	407951	4890	14	8
GCA_000385855.2	Anncaliia algerae PRA109	Anncaliia	Microsporidia	1240240	311453	6029	3	N/A
GCA_000385875.2	Anncaliia algerae PRA339	Anncaliia	Microsporidia	1288291	311453	6029	3	N/A
GCA_000389695.3	Ceratocystis fimbriata CBS 114723	Ceratocystis	Ascomycota	1035309	5157	4890	2	N/A
GCA_000400465.1	Wallemia ichthyophaga EXF-994	Wallemia	Basidiomycota	1299270	148959	5204	7	4
GCA_000392275.1	Phaeoacremonium minimum UCRPA7	Phaeoacremonium	Ascomycota	1286976	65412	4890	9	6
GCA_000403515.1	Pseudozyma hubeiensis SY62	Pseudozyma	Basidiomycota	1305764	63298	5204	5	3
GCA_000401635.1	Mucor circinelloides f. circinelloides 1006PhL	Mucor	Mucoromycota	1220926	4830	1913637	8	N/A
GCA_000409485.1	Glarea lozoyensis ATCC 20868	Glarea	Ascomycota	1116229	101851	4890	17	9
GCA_000412225.2	Saccharomycetaceae sp. 'Ashbya aceri'	Saccharomycetes	Ascomycota	566037	4891	4890	0	N/A
GCA_000410735.1	Ophiostoma piceae UAMH 11346	Ophiostoma	Ascomycota	1262450	5159	4890	3	2
GCA_000418435.1	Blumeria graminis f. sp. tritici 96224	Blumeria	Ascomycota	1268274	34372	4890	2	N/A
GCA_000417875.1	Anthracocystis flocculosa PF-1	Anthracocystis	Basidiomycota	1277687	1392992	5204	6	N/A
GCA_000411695.2	Pochonia chlamydosporia 123	Pochonia	Ascomycota	1052797	243023	4890	15	N/A
GCA_000426965.1	Metarhizium anisopliae BRIP 53293	Metarhizium	Ascomycota	1291518	5529	4890	10	N/A
GCA_000430065.1	Spraguea lophii 42_110	Spraguea	Microsporidia	1358809	51540	6029	1	N/A
GCA_000426985.1	Metarhizium anisopliae BRIP 53284	Metarhizium	Ascomycota	1291519	5529	4890	10	N/A
GCA_000439145.3	Rhizophagus irregularis DAOM 181602=DAOM 197198	Rhizophagus	Mucoromycota	747089	1129544	1913637	11	10
GCA_000442885.1	Zygosaccharomyces bailii CLIB 213	Zygosaccharomyces	Ascomycota	1333698	4953	4890	0	N/A
GCA_000442015.1	Rozella allomycis CSF55	Rozella	Cryptomycota	988480	276836	1031332	5	0
GCA_000441935.1	Dactylellina haptotyla CBS 200.50	Dactylellina	Ascomycota	1284197	314122	4890	5	1
GCA_000446055.1	Colletotrichum gloeosporioides Cg-14	Colletotrichum	Ascomycota	1237896	5455	4890	16	N/A
GCA_000447185.1	Nosema apis BRL 01	Nosema	Microsporidia	1037528	27977	6029	4	N/A
GCA_000464535.1	Endocarpon pusillum Z07020	Endocarpon	Ascomycota	1263415	364710	4890	5	2
GCA_000465215.2	Pyrenophora seminiperda CCB06	Pyrenophora	Ascomycota	1302712	5027	4890	3	N/A
GCA_000448365.1	Ophiocordyceps sinensis CO18	Ophiocordyceps	Ascomycota	911162	474995	4890	14	N/A
GCA_000488995.1	Moniliophthora roreri MCA 2997	Moniliophthora	Basidiomycota	1381753	221102	5204	4	N/A
GCA_000497045.1	Kalmanozyma brasiliensis GHG001	Kalmanozyma	Basidiomycota	1365824	1804794	5204	4	N/A
GCA_000474925.1	Sporothrix schenckii ATCC 58251	Sporothrix	Ascomycota	1391915	29907	4890	6	N/A
GCA_000497085.1	Byssochlamys spectabilis No. 5	Byssochlamys	Ascomycota	1356009	5092	4890	4	N/A
GCA_000507425.3	Kwoniella heveanensis CBS 569	Kwoniella	Basidiomycota	1296119	490731	5204	2	N/A
GCA_000503235.1	Sclerotinia borealis F-4128	Sclerotinia	Ascomycota	1432307	5179	4890	9	N/A
GCA_000507405.3	Kwoniella heveanensis BCC8398	Kwoniella	Basidiomycota	1296120	490731	5204	2	N/A
GCA_000507465.3	Kwoniella mangroviensis CBS 8507	Kwoniella	Basidiomycota	1296122	490731	5204	1	N/A
GCA_000507485.3	Kwoniella mangroviensis CBS 8886	Kwoniella	Basidiomycota	1296123	490731	5204	0	N/A
GCA_000507885.2	Kwoniella mangroviensis CBS 10435	Kwoniella	Basidiomycota	1331196	490731	5204	1	N/A
GCA_000512565.2	Kwoniella dejecticola CBS 10117	Kwoniella	Basidiomycota	1296121	490731	5204	1	N/A
GCA_000512585.2	Kwoniella bestiolae CBS 10118	Kwoniella	Basidiomycota	1296100	490731	5204	1	N/A
GCA_000513255.1	Penicillium roqueforti FM164	Penicillium	Ascomycota	1365484	5073	4890	5	N/A
GCA_000512605.2	Kwoniella pini CBS 10737	Kwoniella	Basidiomycota	1296096	490731	5204	1	N/A
GCA_000513335.1	Penicillium camemberti FM 013	Penicillium	Ascomycota	1429867	5073	4890	8	N/A
GCA_000513815.1	Trichoderma reesei RUT C-30	Trichoderma	Ascomycota	1344414	5543	4890	4	N/A
GCA_000516985.1	Pestalotiopsis fici W106-1	Pestalotiopsis	Ascomycota	1229662	37840	4890	14	N/A
GCA_000517465.1	Moesziomyces aphidis DSM 70725	Moesziomyces	Basidiomycota	1391700	63261	5204	4	N/A
GCA_000523435.1	Bipolaris zeicola 26-R-13	Bipolaris	Ascomycota	930089	33194	4890	8	5
GCA_000523455.1	Bipolaris oryzae ATCC 44560	Bipolaris	Ascomycota	930090	33194	4890	12	9
GCA_000524645.1	Rhizoctonia solani AG-3 Rhs1AP	Rhizoctonia	Basidiomycota	1086054	1322061	5204	4	N/A
GCA_000527765.1	Bipolaris victoriae FI3	Bipolaris	Ascomycota	930091	33194	4890	10	8
GCA_000525045.1	Drechslerella stenobrocha 248	Drechslerella	Ascomycota	1043628	314126	4890	4	N/A
GCA_000530735.1	Zygosaccharomyces bailii ISA1307	Zygosaccharomyces	Ascomycota	1355161	4953	4890	2	N/A
GCA_000568005.1	Saccharomyces cerevisiae R008	Saccharomyces	Ascomycota	1182966	4930	4890	0	N/A
GCA_000568055.1	Saccharomyces cerevisiae P301	Saccharomyces	Ascomycota	1182968	4930	4890	1	N/A
GCA_000568295.1	Saccharomyces cerevisiae P283	Saccharomyces	Ascomycota	1177187	4930	4890	0	N/A
GCA_000568365.1	Saccharomyces cerevisiae R103	Saccharomyces	Ascomycota	1182967	4930	4890	1	N/A
GCA_000576695.1	Kuraishia capsulata CBS 1993	Kuraishia	Ascomycota	1382522	317045	4890	2	2
GCA_000585515.1	Cladophialophora yegresii CBS 114405	Cladophialophora	Ascomycota	1182544	82105	4890	2	N/A
GCA_000582985.1	Colletotrichum fioriniae PJ7	Colletotrichum	Ascomycota	1445577	5455	4890	12	9
GCA_000585535.1	Cladophialophora psammophila CBS 110553	Cladophialophora	Ascomycota	1182543	82105	4890	3	N/A
GCA_000585565.1	Capronia epimyces CBS 606.96	Capronia	Ascomycota	1182542	43220	4890	4	N/A
GCA_000585585.1	Capronia coronata CBS 617.96	Capronia	Ascomycota	1182541	43220	4890	1	N/A
GCA_000597685.1	Rhizophagus irregularis DAOM 197198w	Rhizophagus	Mucoromycota	1432141	1129544	1913637	15	N/A
GCA_000600275.1	Aspergillus ruber CBS 135680	Aspergillus	Ascomycota	1388766	5052	4890	8	N/A
GCA_000616765.1	Trichophyton rubrum MR850	Trichophyton	Ascomycota	1215337	5550	4890	2	N/A
GCA_000591435.1	Metarhizium robertsii	Metarhizium	Ascomycota	568076	5529	4890	10	N/A
GCA_000599445.1	Fusarium graminearum	Fusarium	Ascomycota	5518	5506	4890	8	6
GCA_000616785.1	Trichophyton interdigitale H6	Trichophyton	Ascomycota	1215336	5550	4890	1	N/A
GCA_000616805.1	Trichophyton rubrum CBS 100081	Trichophyton	Ascomycota	1215328	5550	4890	2	N/A
GCA_000616825.1	Trichophyton rubrum CBS 288.86	Trichophyton	Ascomycota	1215330	5550	4890	1	N/A
GCA_000616865.1	Trichophyton soudanense CBS 452.61	Trichophyton	Ascomycota	1215331	5550	4890	3	N/A
GCA_000616845.1	Trichophyton rubrum CBS 289.86	Trichophyton	Ascomycota	1215329	5550	4890	2	N/A
GCA_000616945.1	Trichophyton rubrum MR1459	Trichophyton	Ascomycota	1215341	5550	4890	2	N/A
GCA_000616905.1	Trichophyton rubrum MR1448	Trichophyton	Ascomycota	1215339	5550	4890	2	N/A
GCA_000622975.1	Trichophyton interdigitale MR816	Trichophyton	Ascomycota	1215338	5550	4890	1	N/A
GCA_000616965.1	Trichophyton rubrum CBS 735.88	Trichophyton	Ascomycota	1215332	5550	4890	2	N/A
GCA_000616985.1	Trichophyton rubrum CBS 202.88	Trichophyton	Ascomycota	1215334	5550	4890	2	N/A
GCA_000622995.1	Trichophyton rubrum D6	Trichophyton	Ascomycota	1215335	5550	4890	2	N/A
GCA_000662435.2	Saccharomyces cerevisiae YJM993	Saccharomyces	Ascomycota	1294331	4930	4890	1	N/A
GCA_000691765.2	Candida albicans Ca529L	Candida	Ascomycota	1325634	1535326	4890	2	N/A
GCA_000687475.1	Ustilaginoidea virens	Ustilaginoidea	Ascomycota	1159556	124426	4890	5	N/A
GCA_000691885.1	Aspergillus oryzae 100-8	Aspergillus	Ascomycota	1197718	5052	4890	8	N/A
GCA_000697645.1	Galerina marginata CBS 339.88	Galerina	Basidiomycota	685588	109632	5204	18	N/A
GCA_000697705.1	Botryobasidium botryosum FD-172 SS1	Botryobasidium	Basidiomycota	930990	68793	5204	4	N/A
GCA_000697665.1	Jaapia argillacea MUCL 33604	Jaapia	Basidiomycota	933084	202696	5204	3	N/A
GCA_000709125.1	Exophiala aquamarina CBS 119918	Exophiala	Ascomycota	1182545	5583	4890	0	N/A
GCA_000708205.1	Mixia osmundae IAM 14324	Mixia	Basidiomycota	764103	34348	5204	4	2
GCA_000710275.1	Penicillium chrysogenum	Penicillium	Ascomycota	5076	5073	4890	4	N/A
GCA_000711695.1	Tilletiaria anomala UBC 951	Tilletiaria	Basidiomycota	1037660	5280	5204	2	N/A
GCA_000695385.1	Rhizoctonia solani AG-8 WAC10335	Rhizoctonia	Basidiomycota	1287689	1322061	5204	6	N/A
GCA_000715385.1	Rhizoctonia solani 123E	Rhizoctonia	Basidiomycota	1423351	1322061	5204	2	N/A
GCA_000696135.1	Colletotrichum sublineola	Colletotrichum	Ascomycota	1173701	5455	4890	10	N/A
GCA_000697685.1	Pleurotus ostreatus PC15	Pleurotus	Basidiomycota	1137138	5320	5204	13	8
GCA_000721775.1	Aureobasidium melanogenum CBS 110374	Aureobasidium	Ascomycota	1043003	5579	4890	7	3
GCA_000721755.1	Aureobasidium subglaciale EXF-2481	Aureobasidium	Ascomycota	1043005	5579	4890	6	2
GCA_000721765.1	Aureobasidium namibiae CBS 147.97	Aureobasidium	Ascomycota	1043004	5579	4890	8	4
GCA_000721785.1	Aureobasidium pullulans EXF-150	Aureobasidium	Ascomycota	1043002	5579	4890	5	2
GCA_000730325.1	Stachybotrys chartarum IBT 7711	Stachybotrys	Ascomycota	1280523	74721	4890	1	N/A
GCA_000731615.1	Aspergillus fumigatus var. RP-2014	Aspergillus	Ascomycota	1476192	5052	4890	2	N/A
GCA_000723665.1	Lichtheimia corymbifera JMRC:FSU:9682	Lichtheimia	Mucoromycota	1263082	688353	1913637	7	4
GCA_000732125.1	Scedosporium apiospermum	Scedosporium	Ascomycota	563466	41687	4890	3	N/A
GCA_000732565.1	Stachybotrys chartarum IBT 40293	Stachybotrys	Ascomycota	1280524	74721	4890	0	N/A
GCA_000732765.1	Stachybotrys chartarum IBT 40288	Stachybotrys	Ascomycota	1283842	74721	4890	0	N/A
GCA_000733025.2	Penicillium nordicum	Penicillium	Ascomycota	229535	5073	4890	0	N/A
GCA_000732775.1	Stachybotrys chlorohalonata IBT 40285	Stachybotrys	Ascomycota	1283841	74721	4890	1	N/A
GCA_000733085.2	Trichoderma asperellum	Trichoderma	Ascomycota	101201	5543	4890	0	N/A
GCA_000738915.1	Nematocida sp. 1 ERTm6	Nematocida	Microsporidia	1138374	586132	6029	0	N/A
GCA_000737485.2	Penicillium roqueforti	Penicillium	Ascomycota	5082	5073	4890	0	N/A
GCA_000743665.3	Scytalidium sp. 3C	Scytalidium	Ascomycota	2487125	5538	4890	0	N/A
GCA_000739145.1	Metarhizium anisopliae	Metarhizium	Ascomycota	5530	5529	4890	8	N/A
GCA_000747765.1	Moesziomyces antarcticus	Moesziomyces	Basidiomycota	84753	63261	5204	5	N/A
GCA_000739165.1	Mortierella verticillata NRRL 6337	Mortierella	Mucoromycota	1069443	4855	1913637	8	N/A
GCA_000750115.1	Talaromyces marneffei PM1	Talaromyces	Ascomycota	1077442	5094	4890	9	N/A
GCA_000750665.1	Pseudogymnoascus sp. VKM F-3557	Pseudogymnoascus	Ascomycota	1437433	78156	4890	2	N/A
GCA_000750675.1	Pseudogymnoascus sp. VKM F-3808	Pseudogymnoascus	Ascomycota	1391699	78156	4890	2	N/A
GCA_000750715.1	Pseudogymnoascus sp. VKM F-3775	Pseudogymnoascus	Ascomycota	1420901	78156	4890	4	N/A
GCA_000750755.1	Pseudogymnoascus sp. VKM F-4513 (FW-928)	Pseudogymnoascus	Ascomycota	1420907	78156	4890	4	N/A
GCA_000750735.1	Pseudogymnoascus sp. VKM F-4246	Pseudogymnoascus	Ascomycota	1420902	78156	4890	2	N/A
GCA_000750745.1	Pseudogymnoascus sp. VKM F-4281 (FW-2241)	Pseudogymnoascus	Ascomycota	1420906	78156	4890	3	N/A
GCA_000750805.1	Pseudogymnoascus sp. VKM F-4515 (FW-2607)	Pseudogymnoascus	Ascomycota	1420909	78156	4890	3	N/A
GCA_000750895.1	Pseudogymnoascus sp. VKM F-103	Pseudogymnoascus	Ascomycota	1420912	78156	4890	5	N/A
GCA_000750795.1	Pseudogymnoascus sp. VKM F-4514 (FW-929)	Pseudogymnoascus	Ascomycota	1420908	78156	4890	5	N/A
GCA_000750815.1	Pseudogymnoascus sp. VKM F-4516 (FW-969)	Pseudogymnoascus	Ascomycota	1420910	78156	4890	4	N/A
GCA_000750925.1	Pseudogymnoascus sp. VKM F-4518 (FW-2643)	Pseudogymnoascus	Ascomycota	1420913	78156	4890	6	N/A
GCA_000750935.1	Pseudogymnoascus sp. VKM F-4519 (FW-2642)	Pseudogymnoascus	Ascomycota	1420914	78156	4890	6	N/A
GCA_000750875.1	Pseudogymnoascus sp. VKM F-4517 (FW-2822)	Pseudogymnoascus	Ascomycota	1420911	78156	4890	3	N/A
GCA_000760515.1	Mitosporidium daphniae	Mitosporidium	Microsporidia	1485682	1633384	6029	1	N/A
GCA_000750995.1	Pseudogymnoascus sp. VKM F-4520 (FW-2644)	Pseudogymnoascus	Ascomycota	1420915	78156	4890	3	N/A
GCA_000764455.1	Pichia kudriavzevii	Pichia	Ascomycota	4909	4919	4890	2	N/A
GCA_000765035.1	Trametes cinnabarina	Trametes	Basidiomycota	5643	5324	5204	1	N/A
GCA_000769265.1	Acremonium chrysogenum ATCC 11550	Acremonium	Ascomycota	857340	159075	4890	3	N/A
GCA_000769735.1	Penicillium expansum	Penicillium	Ascomycota	27334	5073	4890	7	N/A
GCA_000769215.1	Fusarium avenaceum	Fusarium	Ascomycota	40199	5506	4890	11	N/A
GCA_000769765.1	Penicillium italicum	Penicillium	Ascomycota	40296	5073	4890	6	N/A
GCA_000769745.1	Penicillium expansum	Penicillium	Ascomycota	27334	5073	4890	5	N/A
GCA_000769755.1	Penicillium expansum	Penicillium	Ascomycota	27334	5073	4890	2	N/A
GCA_000773725.1	Candida albicans P78048	Candida	Ascomycota	1094989	1535326	4890	2	N/A
GCA_000773735.1	Candida albicans GC75	Candida	Ascomycota	1094988	1535326	4890	1	N/A
GCA_000773745.1	Candida albicans P37005	Candida	Ascomycota	1094985	1535326	4890	2	N/A
GCA_000770705.1	Beauveria bassiana D1-5	Beauveria	Ascomycota	1245745	5581	4890	9	N/A
GCA_000773755.1	Candida albicans P94015	Candida	Ascomycota	1094983	1535326	4890	2	N/A
GCA_000773805.1	Candida albicans P57072	Candida	Ascomycota	1094990	1535326	4890	2	N/A
GCA_000773825.1	Candida albicans P37037	Candida	Ascomycota	1094992	1535326	4890	2	N/A
GCA_000773845.1	Candida albicans 12C	Candida	Ascomycota	1094981	1535326	4890	3	N/A
GCA_000774085.1	Candida albicans P87	Candida	Ascomycota	1094984	1535326	4890	2	N/A
GCA_000775455.1	Candida albicans L26	Candida	Ascomycota	1094982	1535326	4890	2	N/A
GCA_000775445.1	Candida albicans 19F	Candida	Ascomycota	1094987	1535326	4890	2	N/A
GCA_000775465.1	Candida albicans P34048	Candida	Ascomycota	1094991	1535326	4890	2	N/A
GCA_000775505.1	Candida albicans P57055	Candida	Ascomycota	1094996	1535326	4890	2	N/A
GCA_000775525.1	Candida albicans P75063	Candida	Ascomycota	1094997	1535326	4890	2	N/A
GCA_000784505.1	Candida albicans P76055	Candida	Ascomycota	1094998	1535326	4890	2	N/A
GCA_000784495.1	Candida albicans P76067	Candida	Ascomycota	1094999	1535326	4890	2	N/A
GCA_000784515.1	Candida albicans P37039	Candida	Ascomycota	1094993	1535326	4890	2	N/A
GCA_000784575.1	Candida albicans P75010	Candida	Ascomycota	1094994	1535326	4890	2	N/A
GCA_000784525.1	Candida albicans P60002	Candida	Ascomycota	1094986	1535326	4890	1	N/A
GCA_000784615.1	Candida albicans P78042	Candida	Ascomycota	1095000	1535326	4890	2	N/A
GCA_000784595.1	Candida albicans P75016	Candida	Ascomycota	1094995	1535326	4890	1	N/A
GCA_000784635.1	Candida albicans SC5314	Candida	Ascomycota	237561	1535326	4890	2	1
GCA_000784655.1	Candida albicans SC5314	Candida	Ascomycota	237561	1535326	4890	2	1
GCA_000784695.1	Candida albicans Ca6	Candida	Ascomycota	1165368	1535326	4890	1	N/A
GCA_000785585.1	Cladophialophora immunda	Cladophialophora	Ascomycota	569365	82105	4890	3	N/A
GCA_000786625.1	Neurospora crassa	Neurospora	Ascomycota	5141	5140	4890	6	N/A
GCA_000798715.1	Erysiphe necator	Erysiphe	Ascomycota	52586	5121	4890	3	N/A
GCA_000803265.1	Ordospora colligata OC4	Ordospora	Microsporidia	1354746	174684	6029	0	N/A
GCA_000812105.1	Trichophyton rubrum	Trichophyton	Ascomycota	5551	5550	4890	2	N/A
GCA_000812125.1	Aspergillus ustus	Aspergillus	Ascomycota	40382	5052	4890	0	N/A
GCA_000804445.1	Metarhizium album ARSEF 1941	Metarhizium	Ascomycota	1081103	5529	4890	0	N/A
GCA_000814945.1	Metarhizium majus ARSEF 297	Metarhizium	Ascomycota	1276143	5529	4890	10	N/A
GCA_000813385.1	Valsa mali var. pyri	Valsa	Ascomycota	694573	83174	4890	5	N/A
GCA_000814955.1	Metarhizium guizhouense ARSEF 977	Metarhizium	Ascomycota	1276136	5529	4890	9	N/A
GCA_000814965.1	Metarhizium brunneum ARSEF 3297	Metarhizium	Ascomycota	1276141	5529	4890	12	N/A
GCA_000820885.1	Kluyveromyces dobzhanskii CBS 2104	Kluyveromyces	Ascomycota	1427455	4910	4890	1	N/A
GCA_000820605.1	Sporothrix brasiliensis 5110	Sporothrix	Ascomycota	1398154	29907	4890	3	N/A
GCA_000814975.1	Metarhizium anisopliae ARSEF 549	Metarhizium	Ascomycota	1276135	5529	4890	9	N/A
GCA_000818155.1	Valsa mali	Valsa	Ascomycota	105487	83174	4890	7	N/A
GCA_000827185.1	Hydnomerulius pinastri MD-312	Hydnomerulius	Basidiomycota	994086	388829	5204	7	N/A
GCA_000825725.1	Rhizopus microsporus	Rhizopus	Mucoromycota	58291	4842	1913637	15	3
GCA_000825705.1	Torrubiella hemipterigena	Torrubiella	Ascomycota	1531966	475080	4890	8	N/A
GCA_000827205.1	Plicaturopsis crispa FD-325 SS-3	Plicaturopsis	Basidiomycota	944288	139389	5204	11	N/A
GCA_000827195.1	Laccaria amethystina LaAM-08-1	Laccaria	Basidiomycota	1095629	29882	5204	16	6
GCA_000827255.1	Suillus luteus UH-Slu-Lm8-n1	Suillus	Basidiomycota	930992	5379	5204	6	2
GCA_000827215.1	Sphaerobolus stellatus SS14	Sphaerobolus	Basidiomycota	990650	68785	5204	6	N/A
GCA_000827275.1	Pisolithus microcarpus 441	Pisolithus	Basidiomycota	765257	37467	5204	3	1
GCA_000827265.1	Gymnopus luxurians FD-317 M1	Gymnopus	Basidiomycota	944289	93827	5204	5	N/A
GCA_000827315.1	Piloderma croceum F 1598	Piloderma	Basidiomycota	765440	80662	5204	3	1
GCA_000827335.1	Pisolithus tinctorius Marx 270	Pisolithus	Basidiomycota	870435	37467	5204	0	0
GCA_000827325.1	Oidiodendron maius Zn	Oidiodendron	Ascomycota	913774	78141	4890	17	13
GCA_000827355.1	Hebeloma cylindrosporum h7	Hebeloma	Basidiomycota	686832	34453	5204	8	4
GCA_000827395.1	Paxillus rubicundulus Ve08.2h10	Paxillus	Basidiomycota	930991	5395	5204	0	0
GCA_000827425.1	Scleroderma citrinum Foug A	Scleroderma	Basidiomycota	1036808	68787	5204	0	0
GCA_000827415.1	Serendipita vermifera MAFF 305830	Serendipita	Basidiomycota	933852	358905	5204	15	4
GCA_000827475.1	Paxillus involutus ATCC 200175	Paxillus	Basidiomycota	664439	5395	5204	1	0
GCA_000827465.1	Tulasnella calospora MUT 4182	Tulasnella	Basidiomycota	1051891	5240	5204	3	0
GCA_000827495.1	Hypholoma sublateritium FD-334 SS-4	Hypholoma	Basidiomycota	945553	71944	5204	10	N/A
GCA_000827485.1	Amanita muscaria Koide BX008	Amanita	Basidiomycota	946122	41955	5204	9	3
GCA_000829775.1	Talaromyces cellulolyticus	Talaromyces	Ascomycota	1472165	5094	4890	6	N/A
GCA_000832265.1	Phlebiopsis gigantea 11061_1 CR5-6	Phlebiopsis	Basidiomycota	745531	82309	5204	10	N/A
GCA_000832345.2	Rhizoctonia solani AG-1 IB	Rhizoctonia	Basidiomycota	1108050	1322061	5204	3	0
GCA_000835435.1	Phialophora americana	Phialophora	Ascomycota	5601	5600	4890	2	N/A
GCA_000835395.1	Exophiala sideris	Exophiala	Ascomycota	1016849	5583	4890	0	N/A
GCA_000835495.1	Cladophialophora immunda	Cladophialophora	Ascomycota	569365	82105	4890	4	N/A
GCA_000835455.1	Fonsecaea pedrosoi CBS 271.37	Fonsecaea	Ascomycota	1442368	40354	4890	4	N/A
GCA_000835475.1	Cladophialophora bantiana CBS 173.52	Cladophialophora	Ascomycota	1442370	82105	4890	2	N/A
GCA_000835505.1	Exophiala xenobiotica	Exophiala	Ascomycota	348802	5583	4890	3	N/A
GCA_000835515.1	Exophiala oligosperma	Exophiala	Ascomycota	215243	5583	4890	3	N/A
GCA_000835745.1	Cryptococcus gattii EJB2	Cryptococcus	Basidiomycota	1296103	5206	5204	0	N/A
GCA_000835555.1	Rhinocladiella mackenziei CBS 650.93	Rhinocladiella	Ascomycota	1442369	5587	4890	2	N/A
GCA_000835755.1	Cryptococcus gattii VGIV IND107	Cryptococcus	Basidiomycota	1296105	5206	5204	0	N/A
GCA_000835765.1	Cryptococcus gattii VGII CBS 10090	Cryptococcus	Basidiomycota	1296101	5206	5204	0	N/A
GCA_000835815.1	Cryptococcus gattii VGII 2001/935-1	Cryptococcus	Basidiomycota	1334442	5206	5204	0	N/A
GCA_000836255.1	fungal sp. No.11243	-	-	1603295	2759	2759	3	N/A
GCA_000836115.1	Exophiala spinifera	Exophiala	Ascomycota	91928	5583	4890	2	N/A
GCA_000836315.1	Cryptococcus gattii VGII LA55	Cryptococcus	Basidiomycota	1296106	5206	5204	0	N/A
GCA_000836295.1	Verruconis gallopava	Verruconis	Ascomycota	253628	1494215	4890	6	N/A
GCA_000836335.1	Cryptococcus gattii CA1280	Cryptococcus	Basidiomycota	1296109	5206	5204	0	N/A
GCA_000836355.1	Cryptococcus gattii Ru294	Cryptococcus	Basidiomycota	1296112	5206	5204	0	N/A
GCA_000836275.1	Exophiala mesophila	Exophiala	Ascomycota	212818	5583	4890	1	N/A
GCA_000836375.1	Cryptococcus gattii VGII Ram5	Cryptococcus	Basidiomycota	1296110	5206	5204	0	N/A
GCA_000836455.1	Cryptococcus gattii VGII 99/473	Cryptococcus	Basidiomycota	1296104	5206	5204	0	N/A
GCA_000836435.1	Fonsecaea multimorphosa CBS 102226	Fonsecaea	Ascomycota	1442371	40354	4890	6	N/A
GCA_000855695.1	Cryptococcus gattii CA1873	Cryptococcus	Basidiomycota	1296111	5206	5204	0	N/A
GCA_000875795.1	Cryptococcus gattii VGII CA1014	Cryptococcus	Basidiomycota	1296107	5206	5204	0	N/A
GCA_000875815.1	Cryptococcus gattii E566	Cryptococcus	Basidiomycota	1296102	5206	5204	0	N/A
GCA_000875855.1	Cryptococcus gattii VGII MMRL2647	Cryptococcus	Basidiomycota	1296117	5206	5204	0	N/A
GCA_000934385.1	Cylindrobasidium torrendii FP15055 ss-10	Cylindrobasidium	Basidiomycota	1314674	139105	5204	4	2
GCA_000934395.1	Fistulina hepatica ATCC 64428	Fistulina	Basidiomycota	1128425	40456	5204	0	N/A
GCA_000935105.1	Cryptococcus gattii NT-10	Cryptococcus	Basidiomycota	1296108	5206	5204	0	N/A
GCA_000938715.1	Lachancea lanzarotensis	Lachancea	Ascomycota	1245769	300275	4890	1	N/A
GCA_000945115.1	Lichtheimia ramosa	Lichtheimia	Mucoromycota	688394	688353	1913637	15	N/A
GCA_000950595.1	Mucor ambiguus	Mucor	Mucoromycota	91626	4830	1913637	6	N/A
GCA_000938895.1	Parasitella parasitica	Parasitella	Mucoromycota	35722	35721	1913637	8	N/A
GCA_000956085.1	Aspergillus parasiticus SU-1	Aspergillus	Ascomycota	1403190	5052	4890	12	N/A
GCA_000952835.1	Aspergillus flavus AF70	Aspergillus	Ascomycota	1392242	5052	4890	13	N/A
GCA_000965225.2	Ustilaginoidea virens	Ustilaginoidea	Ascomycota	1159556	124426	4890	2	N/A
GCA_000968475.1	Hanseniaspora uvarum DSM 2768	Hanseniaspora	Ascomycota	1246595	29832	4890	1	N/A
GCA_000966595.1	Zymoseptoria brevis	Zymoseptoria	Ascomycota	1047168	1047167	4890	11	N/A
GCA_000956045.1	Hirsutella minnesotensis 3608	Hirsutella	Ascomycota	1043627	42367	4890	32	N/A
GCA_000968615.1	Thielaviopsis punctulata	Thielaviopsis	Ascomycota	72032	60496	4890	0	N/A
GCA_000961545.1	Sporothrix schenckii 1099-18	Sporothrix	Ascomycota	1397361	29907	4890	7	N/A
GCA_000968595.1	Rasamsonia emersonii CBS 393.64	Rasamsonia	Ascomycota	1408163	1132856	4890	4	N/A
GCA_000975615.2	Saccharomyces cerevisiae YJM244	Saccharomyces	Ascomycota	1294306	4930	4890	1	N/A
GCA_000968835.1	Eremothecium gossypii FDAG1	Eremothecium	Ascomycota	1034331	33170	4890	0	N/A
GCA_000975585.2	Saccharomyces cerevisiae YJM195	Saccharomyces	Ascomycota	1294305	4930	4890	1	N/A
GCA_000975645.3	Saccharomyces cerevisiae YJM1078	Saccharomyces	Ascomycota	1296266	4930	4890	1	N/A
GCA_000975675.2	Saccharomyces cerevisiae YJM1083	Saccharomyces	Ascomycota	1292971	4930	4890	1	N/A
GCA_000975705.2	Saccharomyces cerevisiae YJM1129	Saccharomyces	Ascomycota	1293430	4930	4890	1	N/A
GCA_000975765.2	Saccharomyces cerevisiae YJM193	Saccharomyces	Ascomycota	1294304	4930	4890	1	N/A
GCA_000975735.4	Saccharomyces cerevisiae YJM189	Saccharomyces	Ascomycota	1294303	4930	4890	1	N/A
GCA_000975795.2	Saccharomyces cerevisiae YJM248	Saccharomyces	Ascomycota	1294307	4930	4890	1	N/A
GCA_000975825.2	Saccharomyces cerevisiae YJM270	Saccharomyces	Ascomycota	1294308	4930	4890	1	N/A
GCA_000975855.3	Saccharomyces cerevisiae YJM271	Saccharomyces	Ascomycota	1294309	4930	4890	1	N/A
GCA_000975885.2	Saccharomyces cerevisiae YJM320	Saccharomyces	Ascomycota	947042	4930	4890	1	N/A
GCA_000975915.2	Saccharomyces cerevisiae YJM326	Saccharomyces	Ascomycota	468558	4930	4890	1	N/A
GCA_000975945.2	Saccharomyces cerevisiae YJM428	Saccharomyces	Ascomycota	947044	4930	4890	1	N/A
GCA_000975975.3	Saccharomyces cerevisiae YJM450	Saccharomyces	Ascomycota	1294310	4930	4890	1	N/A
GCA_000976005.2	Saccharomyces cerevisiae YJM451	Saccharomyces	Ascomycota	502869	4930	4890	1	N/A
GCA_000976035.2	Saccharomyces cerevisiae YJM453	Saccharomyces	Ascomycota	1294311	4930	4890	1	N/A
GCA_000976065.2	Saccharomyces cerevisiae YJM456	Saccharomyces	Ascomycota	1294312	4930	4890	1	N/A
GCA_000976125.2	Saccharomyces cerevisiae YJM541	Saccharomyces	Ascomycota	1294314	4930	4890	1	N/A
GCA_000976095.2	Saccharomyces cerevisiae YJM470	Saccharomyces	Ascomycota	1294313	4930	4890	1	N/A
GCA_000976155.4	Saccharomyces cerevisiae YJM554	Saccharomyces	Ascomycota	1294315	4930	4890	1	N/A
GCA_000976245.2	Saccharomyces cerevisiae YJM681	Saccharomyces	Ascomycota	1294318	4930	4890	1	N/A
GCA_000976275.4	Saccharomyces cerevisiae YJM682	Saccharomyces	Ascomycota	1294319	4930	4890	1	N/A
GCA_000976185.2	Saccharomyces cerevisiae YJM555	Saccharomyces	Ascomycota	1294316	4930	4890	1	N/A
GCA_000976215.2	Saccharomyces cerevisiae YJM627	Saccharomyces	Ascomycota	1294317	4930	4890	0	N/A
GCA_000976335.2	Saccharomyces cerevisiae YJM689	Saccharomyces	Ascomycota	1294321	4930	4890	1	N/A
GCA_000976365.2	Saccharomyces cerevisiae YJM693	Saccharomyces	Ascomycota	1294322	4930	4890	1	N/A
GCA_000976305.2	Saccharomyces cerevisiae YJM683	Saccharomyces	Ascomycota	1294320	4930	4890	1	N/A
GCA_000976425.2	Saccharomyces cerevisiae YJM972	Saccharomyces	Ascomycota	1294324	4930	4890	1	N/A
GCA_000976455.3	Saccharomyces cerevisiae YJM975	Saccharomyces	Ascomycota	1294325	4930	4890	1	N/A
GCA_000976395.2	Saccharomyces cerevisiae YJM969	Saccharomyces	Ascomycota	1294323	4930	4890	1	N/A
GCA_000976545.2	Saccharomyces cerevisiae YJM984	Saccharomyces	Ascomycota	1294328	4930	4890	1	N/A
GCA_000976485.2	Saccharomyces cerevisiae YJM978	Saccharomyces	Ascomycota	1294326	4930	4890	1	N/A
GCA_000976515.2	Saccharomyces cerevisiae YJM981	Saccharomyces	Ascomycota	1294327	4930	4890	1	N/A
GCA_000976605.3	Saccharomyces cerevisiae YJM990	Saccharomyces	Ascomycota	1294330	4930	4890	1	N/A
GCA_000976575.4	Saccharomyces cerevisiae YJM987	Saccharomyces	Ascomycota	1294329	4930	4890	1	N/A
GCA_000976665.2	Saccharomyces cerevisiae YJM996	Saccharomyces	Ascomycota	1294332	4930	4890	1	N/A
GCA_000976695.3	Saccharomyces cerevisiae YJM1133	Saccharomyces	Ascomycota	1294333	4930	4890	1	N/A
GCA_000976755.2	Saccharomyces cerevisiae YJM1199	Saccharomyces	Ascomycota	1294335	4930	4890	1	N/A
GCA_000976725.3	Saccharomyces cerevisiae YJM1190	Saccharomyces	Ascomycota	1294334	4930	4890	1	N/A
GCA_000976815.3	Saccharomyces cerevisiae YJM1208	Saccharomyces	Ascomycota	1294337	4930	4890	1	N/A
GCA_000976785.2	Saccharomyces cerevisiae YJM1202	Saccharomyces	Ascomycota	1294336	4930	4890	1	N/A
GCA_000976875.3	Saccharomyces cerevisiae YJM1244	Saccharomyces	Ascomycota	1294339	4930	4890	1	N/A
GCA_000976845.3	Saccharomyces cerevisiae YJM1242	Saccharomyces	Ascomycota	1294338	4930	4890	1	N/A
GCA_000976905.2	Saccharomyces cerevisiae YJM1248	Saccharomyces	Ascomycota	1294340	4930	4890	1	N/A
GCA_000976965.3	Saccharomyces cerevisiae YJM1252	Saccharomyces	Ascomycota	1294342	4930	4890	1	N/A
GCA_000976935.2	Saccharomyces cerevisiae YJM1250	Saccharomyces	Ascomycota	1294341	4930	4890	1	N/A
GCA_000976995.2	Saccharomyces cerevisiae YJM1273	Saccharomyces	Ascomycota	1294343	4930	4890	1	N/A
GCA_000977025.2	Saccharomyces cerevisiae YJM1304	Saccharomyces	Ascomycota	1294344	4930	4890	1	N/A
GCA_000977055.3	Saccharomyces cerevisiae YJM1307	Saccharomyces	Ascomycota	1294345	4930	4890	1	N/A
GCA_000977085.2	Saccharomyces cerevisiae YJM1311	Saccharomyces	Ascomycota	1294346	4930	4890	1	N/A
GCA_000977115.3	Saccharomyces cerevisiae YJM1326	Saccharomyces	Ascomycota	1294347	4930	4890	1	N/A
GCA_000977145.2	Saccharomyces cerevisiae YJM1332	Saccharomyces	Ascomycota	1294348	4930	4890	1	N/A
GCA_000977205.2	Saccharomyces cerevisiae YJM1338	Saccharomyces	Ascomycota	1294350	4930	4890	1	N/A
GCA_000977235.2	Saccharomyces cerevisiae YJM1341	Saccharomyces	Ascomycota	1294351	4930	4890	1	N/A
GCA_000977175.3	Saccharomyces cerevisiae YJM1336	Saccharomyces	Ascomycota	1294349	4930	4890	1	N/A
GCA_000977265.3	Saccharomyces cerevisiae YJM1342	Saccharomyces	Ascomycota	1294352	4930	4890	1	N/A
GCA_000977295.2	Saccharomyces cerevisiae YJM1355	Saccharomyces	Ascomycota	1294353	4930	4890	1	N/A
GCA_000977325.2	Saccharomyces cerevisiae YJM1356	Saccharomyces	Ascomycota	1294354	4930	4890	1	N/A
GCA_000977355.3	Saccharomyces cerevisiae YJM1381	Saccharomyces	Ascomycota	1294355	4930	4890	1	N/A
GCA_000977385.2	Saccharomyces cerevisiae YJM1383	Saccharomyces	Ascomycota	1294356	4930	4890	1	N/A
GCA_000977415.2	Saccharomyces cerevisiae YJM1385	Saccharomyces	Ascomycota	1294357	4930	4890	1	N/A
GCA_000977445.2	Saccharomyces cerevisiae YJM1386	Saccharomyces	Ascomycota	1294358	4930	4890	1	N/A
GCA_000977475.3	Saccharomyces cerevisiae YJM1387	Saccharomyces	Ascomycota	1294359	4930	4890	1	N/A
GCA_000977505.2	Saccharomyces cerevisiae YJM1388	Saccharomyces	Ascomycota	1294360	4930	4890	1	N/A
GCA_000977535.2	Saccharomyces cerevisiae YJM1389	Saccharomyces	Ascomycota	1294361	4930	4890	1	N/A
GCA_000977565.2	Saccharomyces cerevisiae YJM1399	Saccharomyces	Ascomycota	1294362	4930	4890	1	N/A
GCA_000977595.2	Saccharomyces cerevisiae YJM1400	Saccharomyces	Ascomycota	1294363	4930	4890	1	N/A
GCA_000977625.2	Saccharomyces cerevisiae YJM1401	Saccharomyces	Ascomycota	1294364	4930	4890	1	N/A
GCA_000977655.2	Saccharomyces cerevisiae YJM1402	Saccharomyces	Ascomycota	1294365	4930	4890	1	N/A
GCA_000977685.2	Saccharomyces cerevisiae YJM1415	Saccharomyces	Ascomycota	1294366	4930	4890	1	N/A
GCA_000977775.3	Saccharomyces cerevisiae YJM1419	Saccharomyces	Ascomycota	1294369	4930	4890	1	N/A
GCA_000977715.4	Saccharomyces cerevisiae YJM1417	Saccharomyces	Ascomycota	1294367	4930	4890	1	N/A
GCA_000977745.2	Saccharomyces cerevisiae YJM1418	Saccharomyces	Ascomycota	1294368	4930	4890	1	N/A
GCA_000977805.2	Saccharomyces cerevisiae YJM1433	Saccharomyces	Ascomycota	1294370	4930	4890	1	N/A
GCA_000977835.2	Saccharomyces cerevisiae YJM1434	Saccharomyces	Ascomycota	1294371	4930	4890	1	N/A
GCA_000977865.2	Saccharomyces cerevisiae YJM1439	Saccharomyces	Ascomycota	1294372	4930	4890	1	N/A
GCA_000977925.2	Saccharomyces cerevisiae YJM1444	Saccharomyces	Ascomycota	1294374	4930	4890	1	N/A
GCA_000977955.2	Saccharomyces cerevisiae YJM1447	Saccharomyces	Ascomycota	1294375	4930	4890	1	N/A
GCA_000977895.2	Saccharomyces cerevisiae YJM1443	Saccharomyces	Ascomycota	1294373	4930	4890	1	N/A
GCA_000977985.2	Saccharomyces cerevisiae YJM1450	Saccharomyces	Ascomycota	1294376	4930	4890	1	N/A
GCA_000978015.2	Saccharomyces cerevisiae YJM1460	Saccharomyces	Ascomycota	1294377	4930	4890	1	N/A
GCA_000978075.3	Saccharomyces cerevisiae YJM1477	Saccharomyces	Ascomycota	1294379	4930	4890	1	N/A
GCA_000978045.2	Saccharomyces cerevisiae YJM1463	Saccharomyces	Ascomycota	1294378	4930	4890	1	N/A
GCA_000978105.2	Saccharomyces cerevisiae YJM1478	Saccharomyces	Ascomycota	1294380	4930	4890	1	N/A
GCA_000978135.2	Saccharomyces cerevisiae YJM1479	Saccharomyces	Ascomycota	1294381	4930	4890	1	N/A
GCA_000978165.2	Saccharomyces cerevisiae YJM1526	Saccharomyces	Ascomycota	1294382	4930	4890	1	N/A
GCA_000978195.2	Saccharomyces cerevisiae YJM1527	Saccharomyces	Ascomycota	1294383	4930	4890	1	N/A
GCA_000978225.2	Saccharomyces cerevisiae YJM1549	Saccharomyces	Ascomycota	1294384	4930	4890	1	N/A
GCA_000978255.2	Saccharomyces cerevisiae YJM1573	Saccharomyces	Ascomycota	1294385	4930	4890	1	N/A
GCA_000978285.2	Saccharomyces cerevisiae YJM1574	Saccharomyces	Ascomycota	1294386	4930	4890	1	N/A
GCA_000978315.2	Saccharomyces cerevisiae YJM1592	Saccharomyces	Ascomycota	1294387	4930	4890	1	N/A
GCA_000978345.2	Saccharomyces cerevisiae YJM1615	Saccharomyces	Ascomycota	1294388	4930	4890	1	N/A
GCA_000978885.1	Ceratocystis platani	Ceratocystis	Ascomycota	88771	5157	4890	2	N/A
GCA_000985935.1	Talaromyces islandicus	Talaromyces	Ascomycota	28573	5094	4890	8	N/A
GCA_000986645.1	Aspergillus rambellii	Aspergillus	Ascomycota	308745	5052	4890	1	N/A
GCA_000986665.1	Aspergillus ochraceoroseus	Aspergillus	Ascomycota	138278	5052	4890	1	N/A
GCA_000981605.1	Pyronema omphalodes CBS 100304	Pyronema	Ascomycota	1076935	47204	4890	9	5
GCA_000988165.1	Nosema ceranae	Nosema	Microsporidia	40302	27977	6029	2	N/A
GCA_000988865.1	Trichoderma harzianum	Trichoderma	Ascomycota	5544	5543	4890	16	N/A
GCA_000988875.2	Rhodotorula toruloides	Rhodotorula	Basidiomycota	5286	5533	5204	1	N/A
GCA_001006345.1	Phaeomoniella chlamydospora	Phaeomoniella	Ascomycota	158046	158045	4890	3	2
GCA_001007165.2	Xanthophyllomyces dendrorhous	Xanthophyllomyces	Basidiomycota	5421	1851554	5204	0	N/A
GCA_001006355.1	Diplodia seriata	Diplodia	Ascomycota	420778	66735	4890	8	1
GCA_001006365.1	Diaporthe ampelina	Diaporthe	Ascomycota	1214573	36922	4890	9	4
GCA_001014755.1	Blastomyces silverae	Blastomyces	Ascomycota	2060906	229219	4890	3	N/A
GCA_001008285.1	Emmonsia crescens UAMH 3008	Emmonsia	Ascomycota	1247875	73229	4890	4	N/A
GCA_001020605.1	Schizopora paradoxa	Schizopora	Basidiomycota	27342	1213737	5204	7	2
GCA_001023035.1	Fusarium fujikuroi	Fusarium	Ascomycota	5127	5506	4890	4	N/A
GCA_001023065.1	Fusarium fujikuroi	Fusarium	Ascomycota	5127	5506	4890	6	N/A
GCA_001023045.1	Fusarium fujikuroi	Fusarium	Ascomycota	5127	5506	4890	5	N/A
GCA_001029325.1	Aspergillus fumigatus Z5	Aspergillus	Ascomycota	1437362	5052	4890	3	N/A
GCA_001048715.1	Penicillium brasilianum	Penicillium	Ascomycota	104259	5073	4890	3	N/A
GCA_001078035.1	Encephalitozoon cuniculi EcunIII-L	Encephalitozoon	Microsporidia	1355160	6033	6029	0	N/A
GCA_001027345.1	Cutaneotrichosporon oleaginosum	Cutaneotrichosporon	Basidiomycota	879819	1838142	5204	3	3
GCA_001078395.1	Aspergillus udagawae	Aspergillus	Ascomycota	91492	5052	4890	10	N/A
GCA_001050175.1	Trichoderma parareesei	Trichoderma	Ascomycota	858221	5543	4890	4	N/A
GCA_001191545.1	Stemphylium lycopersici	Stemphylium	Ascomycota	183478	95729	4890	4	N/A
GCA_001189475.1	[Candida] auris	Clavispora	Ascomycota	498019	36910	4890	2	N/A
GCA_001189435.1	Tolypocladium ophioglossoides CBS 100239	Tolypocladium	Ascomycota	1163406	29909	4890	1	N/A
GCA_001204775.1	Aspergillus nomius NRRL 13137	Aspergillus	Ascomycota	1509407	5052	4890	9	N/A
GCA_001243155.1	Sporisorium scitamineum	Sporisorium	Basidiomycota	49012	63265	5204	5	N/A
GCA_001263195.1	Termitomyces sp. J132	Termitomyces	Basidiomycota	1306850	71927	5204	3	N/A
GCA_001245095.1	Cyberlindnera jadinii	Cyberlindnera	Ascomycota	4903	604195	4890	2	N/A
GCA_001191645.1	Puccinia striiformis f. sp. tritici PST-78	Puccinia	Basidiomycota	1165861	5296	5204	30	N/A
GCA_001263375.1	Puccinia sorghi	Puccinia	Basidiomycota	27349	5296	5204	4	N/A
GCA_001272575.2	Ophiocordyceps unilateralis	Ophiocordyceps	Ascomycota	268505	474995	4890	10	N/A
GCA_001278385.1	Malassezia pachydermatis	Malassezia	Basidiomycota	77020	55193	5204	1	N/A
GCA_001268145.1	Verticillium longisporum	Verticillium	Ascomycota	100787	1036719	4890	12	N/A
GCA_001275765.2	Madurella mycetomatis	Madurella	Ascomycota	100816	100815	4890	5	N/A
GCA_001278495.1	Escovopsis weberi	Escovopsis	Ascomycota	150374	150372	4890	3	N/A
GCA_001292635.1	Fusarium langsethiae	Fusarium	Ascomycota	179993	5506	4890	6	N/A
GCA_001278595.1	Penicillium nordicum	Penicillium	Ascomycota	229535	5073	4890	6	N/A
GCA_001298375.2	Saccharomyces sp. 'boulardii'	Saccharomyces	Ascomycota	252598	4930	4890	1	N/A
GCA_001298625.1	Saccharomyces eubayanus	Saccharomyces	Ascomycota	1080349	4930	4890	1	N/A
GCA_001299255.1	Phialophora attae	Phialophora	Ascomycota	1664694	5600	4890	8	N/A
GCA_001305275.1	Talaromyces verruculosus	Talaromyces	Ascomycota	198730	5094	4890	9	N/A
GCA_001268165.1	Verticillium longisporum	Verticillium	Ascomycota	100787	1036719	4890	11	N/A
GCA_001329695.1	Rhodotorula graminis WP1	Rhodotorula	Basidiomycota	578459	5533	5204	1	1
GCA_001373355.1	Sporidiobolus salmonicolor	Sporidiobolus	Basidiomycota	5005	5001	5204	0	N/A
GCA_001413975.1	Saccharomyces sp. 'boulardii'	Saccharomyces	Ascomycota	252598	4930	4890	1	N/A
GCA_001417835.1	Kluyveromyces marxianus	Kluyveromyces	Ascomycota	4911	4910	4890	1	N/A
GCA_001306435.1	Neonectria ditissima	Neonectria	Ascomycota	78410	140106	4890	5	N/A
GCA_001402995.1	Geotrichum candidum	Geotrichum	Ascomycota	1173061	43987	4890	1	N/A
GCA_001417885.1	Kluyveromyces marxianus DMKU3-1042	Kluyveromyces	Ascomycota	1003335	4910	4890	1	N/A
GCA_001432165.1	Pseudoloma neurophilia	Pseudoloma	Microsporidia	146866	146865	6029	1	N/A
GCA_001445595.3	Rosellinia necatrix	Rosellinia	Ascomycota	77044	77043	4890	6	N/A
GCA_001445615.1	Aspergillus lentulus	Aspergillus	Ascomycota	293939	5052	4890	5	N/A
GCA_001286725.1	Rhizoctonia solani	Rhizoctonia	Basidiomycota	456999	1322061	5204	2	N/A
GCA_001447935.1	Debaryomyces fabryi	Debaryomyces	Ascomycota	58627	4958	4890	1	N/A
GCA_001466525.1	[Candida] glabrata	Nakaseomyces	Ascomycota	5478	374468	4890	1	N/A
GCA_001466535.1	[Candida] glabrata	Nakaseomyces	Ascomycota	5478	374468	4890	2	N/A
GCA_001466575.1	[Candida] glabrata	Nakaseomyces	Ascomycota	5478	374468	4890	2	N/A
GCA_001466565.1	[Candida] glabrata	Nakaseomyces	Ascomycota	5478	374468	4890	2	N/A
GCA_001466635.1	[Candida] glabrata	Nakaseomyces	Ascomycota	5478	374468	4890	2	N/A
GCA_001466685.1	[Candida] glabrata	Nakaseomyces	Ascomycota	5478	374468	4890	2	N/A
GCA_001466705.1	Moniliophthora roreri	Moniliophthora	Basidiomycota	221103	221102	5204	3	N/A
GCA_001477535.1	Pneumocystis jirovecii RU7	Pneumocystis	Ascomycota	1408657	4753	4890	0	N/A
GCA_001477545.1	Pneumocystis carinii B80	Pneumocystis	Ascomycota	1408658	4753	4890	2	N/A
GCA_001500285.1	Phialocephala scopiformis	Phialocephala	Ascomycota	149040	150173	4890	20	13
GCA_001481775.2	Trichoderma gamsii	Trichoderma	Ascomycota	398673	5543	4890	8	N/A
GCA_001481415.2	Sanghuangporus baumii	Sanghuangporus	Basidiomycota	108892	1659840	5204	7	N/A
GCA_001511075.1	Aspergillus calidoustus	Aspergillus	Ascomycota	454130	5052	4890	6	N/A
GCA_001513925.1	Penicillium freii	Penicillium	Ascomycota	48697	5073	4890	7	N/A
GCA_001541205.1	Rhodotorula sp. JG-1b	Rhodotorula	Basidiomycota	1305733	5533	5204	1	N/A
GCA_001548555.1	Eremothecium sinecaudum	Eremothecium	Ascomycota	45286	33170	4890	1	N/A
GCA_001561935.1	Penicillium griseofulvum	Penicillium	Ascomycota	5078	5073	4890	9	N/A
GCA_001515345.1	Aspergillus niger	Aspergillus	Ascomycota	5061	5052	4890	11	N/A
GCA_001563115.1	Colletotrichum nymphaeae SA-01	Colletotrichum	Ascomycota	1460502	5455	4890	12	N/A
GCA_001563125.1	Colletotrichum salicis	Colletotrichum	Ascomycota	1209931	5455	4890	13	N/A
GCA_001563135.1	Colletotrichum simmondsii	Colletotrichum	Ascomycota	703756	5455	4890	12	N/A
GCA_001572055.1	Alternaria alternata	Alternaria	Ascomycota	5599	5598	4890	7	3
GCA_001572075.1	Acidomyces richmondensis	Acidomyces	Ascomycota	245562	245561	4890	2	N/A
GCA_001566745.1	Conidiobolus coronatus NRRL 28638	Conidiobolus	Zoopagomycota	796925	34487	1913638	19	8
GCA_001563735.1	Leucoagaricus sp. SymC.cos	Leucoagaricus	Basidiomycota	1714833	34433	5204	0	N/A
GCA_001566295.1	Microdochium bolleyi	Microdochium	Ascomycota	196109	67608	4890	5	3
GCA_001574975.1	Gonapodya prolifera JEL478	Gonapodya	Chytridiomycota	1344416	109944	4761	1	N/A
GCA_001578225.1	Pseudocercospora musae	Pseudocercospora	Ascomycota	113226	131324	4890	22	N/A
GCA_001592465.1	Acidomyces richmondensis BFW	Acidomyces	Ascomycota	766039	245561	4890	3	0
GCA_001578235.1	Pseudocercospora eumusae	Pseudocercospora	Ascomycota	321146	131324	4890	14	N/A
GCA_001593125.1	Rhizophagus irregularis	Rhizophagus	Mucoromycota	588596	1129544	1913637	12	N/A
GCA_001593155.1	Rhizophagus irregularis	Rhizophagus	Mucoromycota	588596	1129544	1913637	10	N/A
GCA_001593145.1	Rhizophagus irregularis	Rhizophagus	Mucoromycota	588596	1129544	1913637	14	N/A
GCA_001602395.1	Aspergillus luchuensis	Aspergillus	Ascomycota	1069201	5052	4890	7	N/A
GCA_001593205.1	Rhizophagus irregularis	Rhizophagus	Mucoromycota	588596	1129544	1913637	8	N/A
GCA_001619985.1	Xylona heveae TC161	Xylona	Ascomycota	1328760	1217823	4890	2	2
GCA_001618945.1	Drechmeria coniospora	Drechmeria	Ascomycota	98403	98402	4890	9	N/A
GCA_001605315.2	Hypsizygus marmoreus	Hypsizygus	Basidiomycota	39966	39965	5204	21	N/A
GCA_001625265.1	Colletotrichum tofieldiae	Colletotrichum	Ascomycota	708197	5455	4890	7	N/A
GCA_001625285.1	Colletotrichum incanum	Colletotrichum	Ascomycota	1573173	5455	4890	9	N/A
GCA_001630345.1	Calocera viscosa TUFC12733	Calocera	Basidiomycota	1330018	29888	5204	11	N/A
GCA_001630335.1	Fibularhizoctonia sp. CBS 109695	Fibularhizoctonia	Basidiomycota	436010	56747	5204	20	16
GCA_001625195.1	Drechmeria coniospora	Drechmeria	Ascomycota	98403	98402	4890	7	N/A
GCA_001630475.1	Sistotremastrum niveocremeum HHB9708	Sistotremastrum	Basidiomycota	1314777	139133	5204	14	11
GCA_001630375.1	Ascochyta rabiei	Ascochyta	Ascomycota	5454	5453	4890	9	N/A
GCA_001632365.1	Laetiporus sulphureus 93-53	Laetiporus	Basidiomycota	1314785	5629	5204	5	N/A
GCA_001632345.1	Daedalea quercina L-15889	Daedalea	Basidiomycota	1314783	40436	5204	15	N/A
GCA_001632355.1	Sistotremastrum suecicum HHB10207 ss-3	Sistotremastrum	Basidiomycota	1314776	139133	5204	14	N/A
GCA_001632425.1	Neolentinus lepideus HHB14362 ss-1	Neolentinus	Basidiomycota	1314782	38797	5204	2	N/A
GCA_001634645.1	Saccharomyces cerevisiae	Saccharomyces	Ascomycota	4932	4930	4890	1	N/A
GCA_001632445.1	Peniophora sp. CONT	Peniophora	Basidiomycota	1314672	40463	5204	36	N/A
GCA_001633055.2	Ophiocordyceps polyrhachis-furcata BCC 54312	Ophiocordyceps	Ascomycota	1330021	474995	4890	4	N/A
GCA_001632435.1	Calocera cornea HHB12733	Calocera	Basidiomycota	1353952	29888	5204	6	N/A
GCA_001632375.1	Exidia glandulosa HHB12029	Exidia	Basidiomycota	1314781	5218	5204	23	N/A
GCA_001636715.1	Ascosphaera apis ARSEF 7405	Ascosphaera	Ascomycota	392613	5104	4890	2	N/A
GCA_001636675.1	Moelleriella libera RCEF 2490	Moelleriella	Ascomycota	1081109	511189	4890	17	N/A
GCA_001636725.1	Cordyceps fumosorosea ARSEF 2679	Cordyceps	Ascomycota	1081104	45234	4890	14	N/A
GCA_001636735.1	Beauveria brongniartii RCEF 3172	Beauveria	Ascomycota	1081107	5581	4890	12	N/A
GCA_001636745.1	Metarhizium rileyi RCEF 4871	Metarhizium	Ascomycota	1081105	5529	4890	5	N/A
GCA_001636795.1	Cordyceps confragosa RCEF 1005	Cordyceps	Ascomycota	1081108	45234	4890	11	N/A
GCA_001638945.1	Mucor circinelloides f. lusitanicus CBS 277.49	Mucor	Mucoromycota	747725	4830	1913637	3	0
GCA_001636815.1	Sporothrix insectorum RCEF 264	Sporothrix	Ascomycota	1081102	29907	4890	5	N/A
GCA_001640025.2	Sugiyamaella lignohabitans	Sugiyamaella	Ascomycota	796027	410829	4890	0	N/A
GCA_001638985.2	Phycomyces blakesleeanus NRRL 1555(-)	Phycomyces	Mucoromycota	763407	4836	1913637	6	0
GCA_001641265.1	Pseudogymnoascus destructans	Pseudogymnoascus	Ascomycota	655981	78156	4890	5	N/A
GCA_001642055.1	Alternaria alternata	Alternaria	Ascomycota	5599	5598	4890	7	3
GCA_001642045.1	Paraphaeosphaeria sporulosa	Paraphaeosphaeria	Ascomycota	1460663	125369	4890	19	10
GCA_001642415.1	Nematocida sp. ERTm5	Nematocida	Microsporidia	1805481	586132	6029	1	N/A
GCA_001642395.1	Nematocida displodere	Nematocida	Microsporidia	1805483	586132	6029	0	N/A
GCA_001642475.1	Fonsecaea monophora	Fonsecaea	Ascomycota	254056	40354	4890	4	N/A
GCA_001644535.1	Pyrenochaeta sp. DS3sAY3a	Pyrenochaeta	Ascomycota	765867	285810	4890	10	N/A
GCA_001644525.1	Stagonospora sp. SRC1lsM3a	Stagonospora	Ascomycota	765868	54788	4890	6	N/A
GCA_001645045.1	Tilletia controversa	Tilletia	Basidiomycota	13291	13289	5204	7	N/A
GCA_001645005.1	Tilletia caries	Tilletia	Basidiomycota	13290	13289	5204	7	N/A
GCA_001646965.1	Fonsecaea nubica	Fonsecaea	Ascomycota	856822	40354	4890	4	N/A
GCA_001645015.1	Tilletia indica	Tilletia	Basidiomycota	43049	13289	5204	11	N/A
GCA_001646985.1	Fonsecaea multimorphosa	Fonsecaea	Ascomycota	979981	40354	4890	9	N/A
GCA_001645055.1	Tilletia walkeri	Tilletia	Basidiomycota	117179	13289	5204	11	N/A
GCA_001651435.1	Trichophyton violaceum	Trichophyton	Ascomycota	34388	5550	4890	2	N/A
GCA_001651415.1	Mortierella elongata AG-77	Mortierella	Mucoromycota	1314771	4855	1913637	13	7
GCA_001651445.1	Trichophyton rubrum	Trichophyton	Ascomycota	5551	5550	4890	1	N/A
GCA_001651985.1	Fonsecaea erecta	Fonsecaea	Ascomycota	1367422	40354	4890	6	N/A
GCA_001653205.1	Purpureocillium lilacinum	Purpureocillium	Ascomycota	33203	1052105	4890	15	N/A
GCA_001653235.2	Pochonia chlamydosporia 170	Pochonia	Ascomycota	1380566	243023	4890	13	N/A
GCA_001658105.1	Rhizopogon vinicolor AM-OR11-026	Rhizopogon	Basidiomycota	1314800	5375	5204	3	N/A
GCA_001653215.1	Cordyceps confragosa	Cordyceps	Ascomycota	1105325	45234	4890	3	N/A
GCA_001653265.1	Purpureocillium lilacinum	Purpureocillium	Ascomycota	33203	1052105	4890	15	N/A
GCA_001660665.1	Emmonsia sp. CAC-2015a	Emmonsia	Ascomycota	1658172	73229	4890	4	N/A
GCA_001661235.1	Pichia membranifaciens NRRL Y-2026	Pichia	Ascomycota	763406	4919	4890	2	N/A
GCA_001661255.1	Wickerhamomyces anomalus NRRL Y-366-8	Wickerhamomyces	Ascomycota	683960	599737	4890	4	3
GCA_001661245.1	Pachysolen tannophilus NRRL Y-2460	Pachysolen	Ascomycota	669874	4917	4890	1	1
GCA_001661265.1	Saitoella complicata NRRL Y-17804	Saitoella	Ascomycota	698492	5605	4890	1	1
GCA_001661315.1	Nadsonia fulvescens var. elongata DSM 6958	Nadsonia	Ascomycota	857566	45785	4890	1	0
GCA_001661325.1	Lipomyces starkeyi NRRL Y-11557	Lipomyces	Ascomycota	675824	29828	4890	0	N/A
GCA_001661335.1	Babjeviella inositovora NRRL Y-12698	Babjeviella	Ascomycota	984486	766748	4890	2	1
GCA_001661405.1	Cyberlindnera jadinii NRRL Y-1542	Cyberlindnera	Ascomycota	983966	604195	4890	1	1
GCA_001661345.1	Ascoidea rubescens DSM 1968	Ascoidea	Ascomycota	1344418	27308	4890	0	N/A
GCA_001661415.1	Suhomyces tanzawaensis NRRL Y-17324	Suhomyces	Ascomycota	984487	1539666	4890	1	N/A
GCA_001661395.1	Hyphopichia burtonii NRRL Y-1933	Hyphopichia	Ascomycota	984485	507510	4890	1	0
GCA_001661475.1	Tortispora caseinolytica NRRL Y-17796	Tortispora	Ascomycota	767744	1540147	4890	1	1
GCA_001661425.1	[Candida] arabinofermentans NRRL YB-2248	Ogataea	Ascomycota	983967	461281	4890	2	2
GCA_001662595.1	Pseudogymnoascus sp. 24MN13	Pseudogymnoascus	Ascomycota	1622150	78156	4890	3	N/A
GCA_001662585.1	Pseudogymnoascus sp. WSF 3629	Pseudogymnoascus	Ascomycota	1622147	78156	4890	5	N/A
GCA_001662575.1	Pseudogymnoascus sp. 23342-1-I1	Pseudogymnoascus	Ascomycota	1524831	78156	4890	5	N/A
GCA_001662605.1	Pseudogymnoascus sp. 05NY08	Pseudogymnoascus	Ascomycota	1622149	78156	4890	2	N/A
GCA_001664025.1	Hanseniaspora valbyensis NRRL Y-1626	Hanseniaspora	Ascomycota	766949	29832	4890	0	N/A
GCA_001662645.1	Pseudogymnoascus sp. 03VT05	Pseudogymnoascus	Ascomycota	1622148	78156	4890	3	N/A
GCA_001662655.1	Pseudogymnoascus verrucosus	Pseudogymnoascus	Ascomycota	342668	78156	4890	5	N/A
GCA_001664045.1	Ogataea polymorpha	Ogataea	Ascomycota	460523	461281	4890	1	N/A
GCA_001664035.1	Metschnikowia bicuspidata var. bicuspidata NRRL YB-4993	Metschnikowia	Ascomycota	869754	27320	4890	2	1
GCA_001673695.2	Clavispora lusitaniae	Clavispora	Ascomycota	36911	36910	4890	5	N/A
GCA_001672515.1	Colletotrichum higginsianum IMI 349063	Colletotrichum	Ascomycota	759273	5455	4890	20	8
GCA_001678115.1	Aureobasidium pullulans	Aureobasidium	Ascomycota	5580	5579	4890	4	N/A
GCA_001675295.1	Fusarium poae	Fusarium	Ascomycota	36050	5506	4890	7	N/A
GCA_001683725.1	Choanephora cucurbitarum	Choanephora	Mucoromycota	101091	64498	1913637	6	N/A
GCA_001683735.1	Grifola frondosa	Grifola	Basidiomycota	5627	5626	5204	2	N/A
GCA_001682635.1	Beauveria bassiana	Beauveria	Ascomycota	176275	5581	4890	8	N/A
GCA_001687445.1	Obba rivulosa	Obba	Basidiomycota	1052685	1052683	5204	2	1
GCA_001692735.1	Lepidopterella palustris CBS 459.81	Lepidopterella	Ascomycota	1314670	561967	4890	0	N/A
GCA_001692895.1	Cenococcum geophilum 1.58	Cenococcum	Ascomycota	794803	5569	4890	2	2
GCA_001692915.1	Glonium stellatum	Glonium	Ascomycota	574774	531859	4890	3	0
GCA_001708085.1	Komagataella phaffii	Komagataella	Ascomycota	460519	460517	4890	1	N/A
GCA_001702695.2	Fusarium oxysporum f. sp. radicis-cucumerinum	Fusarium	Ascomycota	327505	5506	4890	8	N/A
GCA_001700775.1	Cladophialophora carrionii	Cladophialophora	Ascomycota	86049	82105	4890	2	N/A
GCA_001713645.1	Paracoccidioides brasiliensis	Paracoccidioides	Ascomycota	121759	38946	4890	3	N/A
GCA_001708105.1	Komagataella pastoris	Komagataella	Ascomycota	4922	460517	4890	1	0
GCA_001713695.1	Paracoccidioides brasiliensis	Paracoccidioides	Ascomycota	121759	38946	4890	2	N/A
GCA_001717485.1	Aspergillus cristatus	Aspergillus	Ascomycota	573508	5052	4890	12	N/A
GCA_001702395.2	Diaporthe helianthi	Diaporthe	Ascomycota	158607	36922	4890	10	N/A
GCA_001720195.1	Cryptococcus depauperatus CBS 7841	Cryptococcus	Basidiomycota	1295531	5206	5204	0	N/A
GCA_001720155.1	Cryptococcus wingfieldii CBS 7118	Cryptococcus	Basidiomycota	1295528	5206	5204	3	N/A
GCA_001720245.1	Cryptococcus depauperatus CBS 7855	Cryptococcus	Basidiomycota	1295532	5206	5204	0	N/A
GCA_001720205.1	Cryptococcus amylolentus CBS 6039	Cryptococcus	Basidiomycota	1295533	5206	5204	3	N/A
GCA_001720235.1	Cryptococcus amylolentus CBS 6273	Cryptococcus	Basidiomycota	1296118	5206	5204	4	N/A
GCA_001746955.1	Komagataella phaffii GS115	Komagataella	Ascomycota	644223	460517	4890	1	N/A
GCA_001747045.1	Hanseniaspora osmophila	Hanseniaspora	Ascomycota	56408	29832	4890	1	N/A
GCA_001747055.1	Hanseniaspora uvarum	Hanseniaspora	Ascomycota	29833	29832	4890	1	N/A
GCA_001749795.1	Hanseniaspora opuntiae	Hanseniaspora	Ascomycota	211096	29832	4890	1	N/A
GCA_001792695.1	Aspergillus bombycis	Aspergillus	Ascomycota	109264	5052	4890	10	N/A
GCA_001773325.1	Penicillium arizonense	Penicillium	Ascomycota	1835702	5073	4890	8	N/A
GCA_001761485.1	Yarrowia lipolytica	Yarrowia	Ascomycota	4952	4951	4890	5	N/A
GCA_001855235.1	Colletotrichum incanum	Colletotrichum	Ascomycota	1573173	5455	4890	7	N/A
GCA_001858085.1	Trichophyton benhamiae CBS 112371	Trichophyton	Ascomycota	663331	5550	4890	2	1
GCA_001857865.1	Sclerotinia sclerotiorum 1980 UF-70	Sclerotinia	Ascomycota	665079	5179	4890	8	N/A
GCA_001831195.1	Colletotrichum orchidophilum	Colletotrichum	Ascomycota	1209926	5455	4890	17	N/A
GCA_001879275.1	Coniochaeta ligniaria NRRL 30616	Coniochaeta	Ascomycota	1408157	79808	4890	11	5
GCA_001875675.1	Amphiamblys sp. WSBS2006	Amphiamblys	Microsporidia	1866961	1866960	6029	13	N/A
GCA_001883805.1	Blastomyces percursus	Blastomyces	Ascomycota	1658174	229219	4890	1	N/A
GCA_001882365.1	Rhizopogon vesiculosus	Rhizopogon	Basidiomycota	180088	5375	5204	3	N/A
GCA_001883825.1	Emergomyces pasteurianus Ep9510	Emergomyces	Ascomycota	1447872	1955773	4890	7	N/A
GCA_001890105.1	Penicilliopsis zonata CBS 506.65	Penicilliopsis	Ascomycota	1073090	70110	4890	6	N/A
GCA_001889945.1	Aspergillus brasiliensis CBS 101740	Aspergillus	Ascomycota	767769	5052	4890	9	N/A
GCA_001883845.1	Diplodia corticola	Diplodia	Ascomycota	236234	66735	4890	8	N/A
GCA_001890705.1	Aspergillus sydowii CBS 593.65	Aspergillus	Ascomycota	1036612	5052	4890	7	N/A
GCA_001890125.1	Aspergillus versicolor CBS 583.65	Aspergillus	Ascomycota	1036611	5052	4890	3	N/A
GCA_001890685.1	Aspergillus luchuensis CBS 106.47	Aspergillus	Ascomycota	1137211	5052	4890	8	3
GCA_001890725.1	Aspergillus wentii DTO 134E9	Aspergillus	Ascomycota	1073089	5052	4890	7	N/A
GCA_001890745.1	Aspergillus tubingensis CBS 134.48	Aspergillus	Ascomycota	767770	5052	4890	10	N/A
GCA_001890805.1	Aspergillus glaucus CBS 516.65	Aspergillus	Ascomycota	1160497	5052	4890	7	N/A
GCA_001895945.1	Trametes pubescens	Trametes	Basidiomycota	154538	5324	5204	1	N/A
GCA_001890905.1	Aspergillus aculeatus ATCC 16872	Aspergillus	Ascomycota	690307	5052	4890	9	4
GCA_001896365.1	Talaromyces amestolkiae	Talaromyces	Ascomycota	1196081	5094	4890	9	N/A
GCA_001907595.1	Talaromyces atroroseus	Talaromyces	Ascomycota	1441469	5094	4890	13	N/A
GCA_001908125.1	Penicillium subrubescens	Penicillium	Ascomycota	1316194	5073	4890	4	3
GCA_001913855.2	Phlebia centrifuga	Phlebia	Basidiomycota	98765	5307	5204	3	N/A
GCA_001929475.1	Neolecta irregularis DAH-3	Neolecta	Ascomycota	1198029	29825	4890	2	N/A
GCA_001937105.1	Colletotrichum chlorophyti	Colletotrichum	Ascomycota	708187	5455	4890	1	N/A
GCA_001950575.1	Pichia membranifaciens	Pichia	Ascomycota	4926	4919	4890	3	2
GCA_001953115.1	Smittium mucronatum	Smittium	Zoopagomycota	133383	4888	1913638	7	N/A
GCA_001969505.1	Zancudomyces culisetae	Zancudomyces	Zoopagomycota	1213189	1213188	1913638	9	N/A
GCA_001972345.1	Zygosaccharomyces rouxii	Zygosaccharomyces	Ascomycota	4956	4953	4890	3	N/A
GCA_001983305.1	Cyberlindnera fabianii	Cyberlindnera	Ascomycota	36022	604195	4890	1	N/A
GCA_001975905.1	Diplodia seriata	Diplodia	Ascomycota	420778	66735	4890	1	1
GCA_001983315.1	Saccharomyces cerevisiae	Saccharomyces	Ascomycota	4932	4930	4890	1	N/A
GCA_001970865.1	Smittium culicis	Smittium	Zoopagomycota	133412	4888	1913638	14	N/A
GCA_001970855.1	Smittium culicis	Smittium	Zoopagomycota	133412	4888	1913638	10	N/A
GCA_001983325.1	Pichia kudriavzevii	Pichia	Ascomycota	4909	4919	4890	1	N/A
GCA_001984395.2	Zygosaccharomyces parabailii	Zygosaccharomyces	Ascomycota	1365886	4953	4890	3	N/A
GCA_001990825.1	Aspergillus carbonarius ITEM 5010	Aspergillus	Ascomycota	602072	5052	4890	13	N/A
GCA_002003505.1	fungal sp. No.14919	-	-	1813822	2759	2759	9	N/A
GCA_002003045.1	Lentinula edodes	Lentinula	Basidiomycota	5353	5352	5204	7	N/A
GCA_002007945.1	Aspergillus oryzae	Aspergillus	Ascomycota	5062	5052	4890	12	N/A
GCA_002007985.1	[Candida] boidinii	Ogataea	Ascomycota	5477	461281	4890	1	N/A
GCA_002007995.1	[Candida] boidinii	Ogataea	Ascomycota	5477	461281	4890	1	N/A
GCA_002008015.1	[Candida] boidinii	Ogataea	Ascomycota	5477	461281	4890	1	N/A
GCA_002008025.1	[Candida] boidinii	Ogataea	Ascomycota	5477	461281	4890	1	N/A
GCA_002008065.1	[Candida] boidinii	Ogataea	Ascomycota	5477	461281	4890	1	N/A
GCA_002006685.1	Batrachochytrium salamandrivorans	Batrachochytrium	Chytridiomycota	1357716	100474	4761	23	N/A
GCA_002008075.1	[Candida] boidinii	Ogataea	Ascomycota	5477	461281	4890	1	N/A
GCA_002008085.1	[Candida] boidinii	Ogataea	Ascomycota	5477	461281	4890	1	N/A
GCA_002008095.1	[Candida] boidinii	Ogataea	Ascomycota	5477	461281	4890	1	N/A
GCA_002016555.1	Penicillium brasilianum	Penicillium	Ascomycota	104259	5073	4890	6	N/A
GCA_002072235.1	Penicillium solitum	Penicillium	Ascomycota	60172	5073	4890	7	N/A
GCA_002022785.1	Trichoderma guizhouense	Trichoderma	Ascomycota	1491466	5543	4890	13	N/A
GCA_002072255.1	Penicillium vulpinum	Penicillium	Ascomycota	29845	5073	4890	7	N/A
GCA_002072245.1	Penicillium decumbens	Penicillium	Ascomycota	69771	5073	4890	4	N/A
GCA_002072265.1	Penicillium polonicum	Penicillium	Ascomycota	60169	5073	4890	6	N/A
GCA_002072345.1	Penicillium antarcticum	Penicillium	Ascomycota	416450	5073	4890	8	N/A
GCA_002072365.1	Penicillium flavigenum	Penicillium	Ascomycota	254877	5073	4890	5	N/A
GCA_002072375.1	Penicillium steckii	Penicillium	Ascomycota	303698	5073	4890	9	N/A
GCA_002077045.2	Rachicladosporium sp. CCFEE 5018	Rachicladosporium	Ascomycota	1974281	470018	4890	0	N/A
GCA_002072425.1	Penicillium nalgiovense	Penicillium	Ascomycota	60175	5073	4890	4	N/A
GCA_002072405.1	Penicillium coprophilum	Penicillium	Ascomycota	36646	5073	4890	6	N/A
GCA_002081675.1	Enterocytozoon hepatopenaei	Enterocytozoon	Microsporidia	646526	27971	6029	1	N/A
GCA_002087885.1	Hepatospora eriocheir	Hepatospora	Microsporidia	1081669	1081667	6029	1	N/A
GCA_002087915.1	Enterospora canceri	Enterospora	Microsporidia	1081671	1081670	6029	2	N/A
GCA_002087875.1	Hepatospora eriocheir	Hepatospora	Microsporidia	1081669	1081667	6029	2	N/A
GCA_002083735.1	Rhizopus microsporus	Rhizopus	Mucoromycota	58291	4842	1913637	6	3
GCA_002083745.1	Rhizopus microsporus var. microsporus	Rhizopus	Mucoromycota	86635	4842	1913637	5	N/A
GCA_002092935.1	Trametes coccinea BRFM310	Trametes	Basidiomycota	1353009	5324	5204	2	N/A
GCA_002077065.1	Rachicladosporium antarcticum	Rachicladosporium	Ascomycota	1507870	470018	4890	5	N/A
GCA_002102565.1	Kockovaella imperatae	Kockovaella	Basidiomycota	4999	4998	5204	2	N/A
GCA_002102555.1	Catenaria anguillulae PL171	Catenaria	Blastocladiomycota	765915	109875	451459	7	N/A
GCA_002104935.1	Hesseltinella vesiculosa	Hesseltinella	Mucoromycota	101127	101126	1913637	2	N/A
GCA_002104905.1	Basidiobolus meristosporus CBS 931.73	Basidiobolus	Zoopagomycota	1314790	4859	1913638	43	N/A
GCA_002104985.1	Rhizoclosmatium globosum	Rhizoclosmatium	Chytridiomycota	329046	109967	4761	6	N/A
GCA_002105055.1	Leucosporidium creatinivorum	Leucosporidium	Basidiomycota	106004	5277	5204	7	N/A
GCA_002104995.1	Linderina pennispora	Linderina	Zoopagomycota	61395	4867	1913638	4	N/A
GCA_002105065.1	Naematelia encephala	Naematelia	Basidiomycota	71784	1910899	5204	1	N/A
GCA_002105025.1	Clohesyomyces aquaticus	Clohesyomyces	Ascomycota	1231657	1231656	4890	6	N/A
GCA_002105095.1	Pseudomassariella vexata	Pseudomassariella	Ascomycota	1141098	1812772	4890	5	N/A
GCA_002105105.1	Protomyces lactucaedebilis	Protomyces	Ascomycota	56484	27331	4890	0	N/A
GCA_002104945.1	Piromyces finnis	Piromyces	Chytridiomycota	1754191	4821	4761	7	N/A
GCA_002105155.1	Lobosporangium transversale	Lobosporangium	Mucoromycota	64571	299330	1913637	0	N/A
GCA_002105135.1	Syncephalastrum racemosum	Syncephalastrum	Mucoromycota	13706	13705	1913637	4	N/A
GCA_002116315.1	Epicoccum nigrum	Epicoccum	Ascomycota	105696	104397	4890	8	N/A
GCA_002105175.1	Absidia repens	Absidia	Mucoromycota	90262	4828	1913637	3	N/A
GCA_002120315.1	Hypoxylon sp. CI-4A	Hypoxylon	Ascomycota	1001833	42308	4890	1	1
GCA_002120305.1	Hypoxylon sp. CO27-5	Hypoxylon	Ascomycota	1001938	42308	4890	3	2
GCA_002117355.1	Postia placenta MAD-698-R-SB12	Postia	Basidiomycota	670580	83235	5204	9	N/A
GCA_002120325.1	Daldinia sp. EC12	Daldinia	Ascomycota	1001832	42360	4890	4	N/A
GCA_002120335.1	Hypoxylon sp. EC38	Hypoxylon	Ascomycota	1001937	42308	4890	4	3
GCA_002166775.1	Pichia kudriavzevii	Pichia	Ascomycota	4909	4919	4890	1	N/A
GCA_002127715.1	Hortaea werneckii EXF-2000	Hortaea	Ascomycota	1157616	91942	4890	4	N/A
GCA_002104895.1	Anaeromyces robustus	Anaeromyces	Chytridiomycota	1754192	105135	4761	21	N/A
GCA_002215705.1	Cryptococcus neoformans var. grubii Bt1	Cryptococcus	Basidiomycota	1230073	5206	5204	1	N/A
GCA_002215745.1	Cryptococcus neoformans var. grubii	Cryptococcus	Basidiomycota	178876	5206	5204	1	N/A
GCA_002204255.1	Marssonina coronariae	Marssonina	Ascomycota	503106	324777	4890	5	N/A
GCA_002215755.1	Cryptococcus neoformans var. grubii	Cryptococcus	Basidiomycota	178876	5206	5204	1	N/A
GCA_002215775.1	Cryptococcus neoformans var. grubii AD2-60a	Cryptococcus	Basidiomycota	1230059	5206	5204	1	N/A
GCA_002215765.1	Cryptococcus neoformans var. grubii AD1-83a	Cryptococcus	Basidiomycota	1230065	5206	5204	1	N/A
GCA_002215825.1	Cryptococcus neoformans var. grubii C23	Cryptococcus	Basidiomycota	1230055	5206	5204	1	N/A
GCA_002215855.1	Cryptococcus neoformans var. grubii c45	Cryptococcus	Basidiomycota	1230068	5206	5204	1	N/A
GCA_002215885.1	Cryptococcus neoformans var. grubii 125.91	Cryptococcus	Basidiomycota	1230079	5206	5204	0	N/A
GCA_002215835.1	Cryptococcus neoformans var. grubii Bt85	Cryptococcus	Basidiomycota	1230076	5206	5204	0	N/A
GCA_002157105.1	Piromyces sp. E2	Piromyces	Chytridiomycota	73868	4821	4761	21	N/A
GCA_002216725.1	Cryptococcus neoformans var. grubii	Cryptococcus	Basidiomycota	178876	5206	5204	2	N/A
GCA_002217545.1	Cryptococcus neoformans var. grubii	Cryptococcus	Basidiomycota	178876	5206	5204	1	N/A
GCA_002220035.1	Cryptococcus neoformans var. grubii MW-RSA852	Cryptococcus	Basidiomycota	1230069	5206	5204	2	N/A
GCA_002104975.1	Neocallimastix californiae	Neocallimastix	Chytridiomycota	1754190	4756	4761	35	N/A
GCA_002219185.1	[Candida] glabrata	Nakaseomyces	Ascomycota	5478	374468	4890	2	N/A
GCA_002220445.1	Cryptococcus neoformans var. grubii AD1-7a	Cryptococcus	Basidiomycota	1230056	5206	5204	1	N/A
GCA_002220045.1	Cryptococcus neoformans var. grubii	Cryptococcus	Basidiomycota	178876	5206	5204	1	N/A
GCA_002219195.1	[Candida] glabrata	Nakaseomyces	Ascomycota	5478	374468	4890	2	N/A
GCA_002221985.1	Cryptococcus neoformans var. grubii A1-35-8	Cryptococcus	Basidiomycota	1230081	5206	5204	0	N/A
GCA_002222015.1	Cryptococcus neoformans var. grubii	Cryptococcus	Basidiomycota	178876	5206	5204	1	N/A
GCA_002222025.1	Cryptococcus neoformans var. grubii	Cryptococcus	Basidiomycota	178876	5206	5204	0	N/A
GCA_002222095.1	Cryptococcus neoformans var. grubii	Cryptococcus	Basidiomycota	178876	5206	5204	1	N/A
GCA_002222115.1	Cryptococcus neoformans var. grubii	Cryptococcus	Basidiomycota	178876	5206	5204	1	N/A
GCA_002222135.1	Cryptococcus neoformans var. grubii	Cryptococcus	Basidiomycota	178876	5206	5204	1	N/A
GCA_002222145.1	Cryptococcus neoformans var. grubii	Cryptococcus	Basidiomycota	178876	5206	5204	1	N/A
GCA_002222155.1	Cryptococcus neoformans var. grubii	Cryptococcus	Basidiomycota	178876	5206	5204	0	N/A
GCA_002222165.1	Cryptococcus neoformans var. grubii	Cryptococcus	Basidiomycota	178876	5206	5204	1	N/A
GCA_002222215.1	Cryptococcus neoformans var. grubii A5-35-17	Cryptococcus	Basidiomycota	1230080	5206	5204	0	N/A
GCA_002222225.1	Cryptococcus neoformans var. grubii Br795	Cryptococcus	Basidiomycota	1230061	5206	5204	1	N/A
GCA_002222245.1	Cryptococcus neoformans var. grubii	Cryptococcus	Basidiomycota	178876	5206	5204	1	N/A
GCA_002222255.1	Cryptococcus neoformans var. grubii D17-1	Cryptococcus	Basidiomycota	1230058	5206	5204	1	N/A
GCA_002222295.1	Cryptococcus neoformans var. grubii CHC193	Cryptococcus	Basidiomycota	1230064	5206	5204	1	N/A
GCA_002222315.1	Cryptococcus neoformans var. grubii Th84	Cryptococcus	Basidiomycota	1230067	5206	5204	0	N/A
GCA_002222325.1	Cryptococcus neoformans var. grubii Tu259-1	Cryptococcus	Basidiomycota	1230072	5206	5204	0	N/A
GCA_002222335.1	Cryptococcus neoformans var. grubii Bt15	Cryptococcus	Basidiomycota	1230071	5206	5204	1	N/A
GCA_002222385.1	Cryptococcus neoformans var. grubii Ze90-1	Cryptococcus	Basidiomycota	1230078	5206	5204	1	N/A
GCA_002222375.1	Cryptococcus neoformans var. grubii A2-102-5	Cryptococcus	Basidiomycota	1230057	5206	5204	1	N/A
GCA_002222395.1	Cryptococcus neoformans var. grubii MW-RSA36	Cryptococcus	Basidiomycota	1230062	5206	5204	1	N/A
GCA_002222455.1	Cryptococcus neoformans var. grubii MW-RSA1955	Cryptococcus	Basidiomycota	1230066	5206	5204	1	N/A
GCA_002222405.1	Cryptococcus neoformans var. grubii c8	Cryptococcus	Basidiomycota	1230063	5206	5204	1	N/A
GCA_002224005.1	Cryptococcus neoformans var. grubii Gb118	Cryptococcus	Basidiomycota	1230060	5206	5204	1	N/A
GCA_002222465.1	Cryptococcus neoformans var. grubii Bt120	Cryptococcus	Basidiomycota	1230070	5206	5204	1	N/A
GCA_002222475.1	Cryptococcus neoformans var. grubii Tu401-1	Cryptococcus	Basidiomycota	1230077	5206	5204	1	N/A
GCA_002234625.1	Cryptococcus neoformans var. grubii Bt63	Cryptococcus	Basidiomycota	1230075	5206	5204	1	N/A
GCA_002234955.1	Aspergillus fumigatus	Aspergillus	Ascomycota	746128	5052	4890	3	N/A
GCA_002234965.2	Aspergillus turcosus	Aspergillus	Ascomycota	1245748	5052	4890	5	N/A
GCA_002234975.2	Aspergillus turcosus	Aspergillus	Ascomycota	1245748	5052	4890	4	N/A
GCA_002237265.2	Aspergillus thermomutatus	Aspergillus	Ascomycota	41047	5052	4890	5	N/A
GCA_002234985.1	Aspergillus fumigatus	Aspergillus	Ascomycota	746128	5052	4890	3	N/A
GCA_002240705.1	Elaphomyces granulatus	Elaphomyces	Ascomycota	519963	36046	4890	1	N/A
GCA_002261195.1	Bifiguratus adelaidae	Bifiguratus	Mucoromycota	1938954	2026842	1913637	1	N/A
GCA_002251995.2	Wickerhamiella sorbophila	Wickerhamiella	Ascomycota	45607	45787	4890	0	N/A
GCA_002276285.1	Lomentospora prolificans	Lomentospora	Ascomycota	41688	1549750	4890	3	N/A
GCA_002276475.2	Chlorociboria aeruginascens	Chlorociboria	Ascomycota	296797	54692	4890	8	N/A
GCA_002307675.1	Armillaria solidipes	Armillaria	Basidiomycota	1076256	47424	5204	3	N/A
GCA_002287475.2	Pyrrhoderma noxium	Pyrrhoderma	Basidiomycota	2282107	175660	5204	8	N/A
GCA_002307695.1	Armillaria gallica	Armillaria	Basidiomycota	47427	47424	5204	6	N/A
GCA_002317995.1	Diplocarpon rosae	Diplocarpon	Ascomycota	946125	446948	4890	2	N/A
GCA_002335645.1	Saccharomyces cerevisiae	Saccharomyces	Ascomycota	4932	4930	4890	1	N/A
GCA_002382835.1	Penicillium sp. 'occitanis'	Penicillium	Ascomycota	290292	5073	4890	4	N/A
GCA_002382855.1	Penicillium sp. 'occitanis'	Penicillium	Ascomycota	290292	5073	4890	5	N/A
GCA_002352725.1	Fusarium graminearum	Fusarium	Ascomycota	5518	5506	4890	9	6
GCA_002443215.2	Aspergillus flavus	Aspergillus	Ascomycota	5059	5052	4890	16	N/A
GCA_002443195.2	Aspergillus flavus	Aspergillus	Ascomycota	5059	5052	4890	15	N/A
GCA_002456175.2	Aspergillus flavus	Aspergillus	Ascomycota	5059	5052	4890	15	N/A
GCA_002554575.1	Amanita thiersii Skay4041	Amanita	Basidiomycota	703135	41955	5204	6	N/A
GCA_002572885.1	Blastomyces parvus	Blastomyces	Ascomycota	2060905	229219	4890	4	N/A
GCA_002572855.1	Emmonsia crescens	Emmonsia	Ascomycota	73230	73229	4890	3	N/A
GCA_002573605.1	Polytolypa hystricis UAMH7299	Polytolypa	Ascomycota	1447883	221427	4890	3	N/A
GCA_002573585.1	Helicocarpus griseus UAMH5409	Helicocarpus	Ascomycota	1447875	1745324	4890	10	N/A
GCA_002591385.1	Cordyceps sp. RAO-2017	Cordyceps	Ascomycota	2004951	45234	4890	15	N/A
GCA_002591395.1	Ophiocordyceps camponoti-rufipedis	Ophiocordyceps	Ascomycota	2004952	474995	4890	11	N/A
GCA_002705745.1	Coemansia reversa NRRL 1564	Coemansia	Zoopagomycota	763665	4863	1913638	2	2
GCA_002708625.1	Rhizopus microsporus ATCC 52813	Rhizopus	Mucoromycota	1340429	4842	1913637	5	N/A
GCA_002591415.1	Ophiocordyceps australis	Ophiocordyceps	Ascomycota	1399860	474995	4890	6	N/A
GCA_002591405.1	Ophiocordyceps australis	Ophiocordyceps	Ascomycota	1399860	474995	4890	6	N/A
GCA_002749805.1	Aspergillus arachidicola	Aspergillus	Ascomycota	656916	5052	4890	10	N/A
GCA_002742065.1	Cercospora beticola	Cercospora	Ascomycota	122368	29002	4890	23	N/A
GCA_002759435.2	[Candida] auris	Clavispora	Ascomycota	498019	36910	4890	1	N/A
GCA_002760635.1	Ganoderma sinense ZZ0214-1	Ganoderma	Basidiomycota	1077348	5314	5204	8	N/A
GCA_002775015.1	[Candida] auris	Clavispora	Ascomycota	498019	36910	4890	1	N/A
GCA_002794465.1	Paramicrosporidium saccamoebae	Paramicrosporidium	Cryptomycota	1246581	1493516	1031332	6	N/A
GCA_002804325.1	Saccharomyces cerevisiae	Saccharomyces	Ascomycota	4932	4930	4890	1	N/A
GCA_002812745.2	Scytalidium lignicola	Scytalidium	Ascomycota	5539	5538	4890	6	N/A
GCA_002838845.1	Trichoderma harzianum	Trichoderma	Ascomycota	5544	5543	4890	9	N/A
GCA_002818225.1	Malassezia vespertilionis	Malassezia	Basidiomycota	2020962	55193	5204	2	N/A
GCA_002847045.1	Aspergillus candidus	Aspergillus	Ascomycota	41067	5052	4890	5	N/A
GCA_002846915.2	Aspergillus ochraceoroseus IBT 24754	Aspergillus	Ascomycota	1392256	5052	4890	1	N/A
GCA_002847465.1	Aspergillus novofumigatus IBT 16806	Aspergillus	Ascomycota	1392255	5052	4890	4	N/A
GCA_002844615.1	Cercospora zeina	Cercospora	Ascomycota	348901	29002	4890	10	N/A
GCA_002849105.1	Aspergillus steynii IBT 23096	Aspergillus	Ascomycota	1392250	5052	4890	11	N/A
GCA_002850765.1	Aspergillus taichungensis	Aspergillus	Ascomycota	482145	5052	4890	4	N/A
GCA_002847485.1	Aspergillus campestris IBT 28561	Aspergillus	Ascomycota	1392248	5052	4890	11	N/A
GCA_002865625.1	Pezoloma ericae	Pezoloma	Ascomycota	1745343	186648	4890	4	N/A
GCA_002865645.1	Hyaloscypha bicolor E	Hyaloscypha	Ascomycota	1095630	47747	4890	7	N/A
GCA_002871155.1	Beauveria bassiana	Beauveria	Ascomycota	176275	5581	4890	10	N/A
GCA_002865655.1	Hyaloscypha variabilis F	Hyaloscypha	Ascomycota	1149755	47747	4890	19	N/A
GCA_002893035.1	Verticillium dahliae	Verticillium	Ascomycota	27337	1036719	4890	7	2
GCA_002893025.1	Verticillium dahliae	Verticillium	Ascomycota	27337	1036719	4890	8	2
GCA_002892995.1	Verticillium dahliae	Verticillium	Ascomycota	27337	1036719	4890	8	2
GCA_002892985.1	Verticillium dahliae	Verticillium	Ascomycota	27337	1036719	4890	7	2
GCA_002893045.1	Verticillium dahliae	Verticillium	Ascomycota	27337	1036719	4890	8	2
GCA_002894205.1	Trichoderma gamsii	Trichoderma	Ascomycota	398673	5543	4890	8	N/A
GCA_002894145.1	Trichoderma harzianum	Trichoderma	Ascomycota	5544	5543	4890	6	N/A
GCA_002895985.1	Sphaceloma murrayae	Sphaceloma	Ascomycota	2082308	49222	4890	4	N/A
GCA_002900925.1	Lachancea quebecensis	Lachancea	Ascomycota	1654605	300275	4890	2	N/A
GCA_002873125.1	Puccinia coronata var. avenae f. sp. avenae	Puccinia	Basidiomycota	200324	5296	5204	24	N/A
GCA_002873275.1	Puccinia coronata var. avenae f. sp. avenae	Puccinia	Basidiomycota	200324	5296	5204	30	N/A
GCA_002894225.1	Fusarium nygamai	Fusarium	Ascomycota	42673	5506	4890	11	N/A
GCA_002897155.1	Rhizophagus irregularis DAOM 181602=DAOM 197198	Rhizophagus	Mucoromycota	747089	1129544	1913637	22	10
GCA_002901185.1	Tolypocladium capitatum	Tolypocladium	Ascomycota	45235	29909	4890	2	N/A
GCA_002916505.1	Tolypocladium paradoxum	Tolypocladium	Ascomycota	94208	29909	4890	0	N/A
GCA_002918395.1	Erysiphe pulchra	Erysiphe	Ascomycota	225359	5121	4890	3	N/A
GCA_002922495.1	Rhodotorula taiwanensis	Rhodotorula	Basidiomycota	741276	5533	5204	1	N/A
GCA_002926055.1	[Candida] haemulonis	Clavispora	Ascomycota	45357	36910	4890	1	N/A
GCA_002926085.1	[Candida] duobushaemulonis	Clavispora	Ascomycota	1231522	36910	4890	1	N/A
GCA_002933655.1	Cercospora berteroae	Cercospora	Ascomycota	357750	29002	4890	19	N/A
GCA_002920205.1	Puccinia striiformis	Puccinia	Basidiomycota	27350	5296	5204	17	N/A
GCA_002920065.1	Puccinia striiformis	Puccinia	Basidiomycota	27350	5296	5204	23	N/A
GCA_002938355.1	Panaeolus cyanescens	Panaeolus	Basidiomycota	181874	71684	5204	10	N/A
GCA_002946385.1	Rutstroemia sp. NJR-2017a WRK4	Rutstroemia	Ascomycota	2070412	38452	4890	5	N/A
GCA_002938375.1	Psilocybe cyanescens	Psilocybe	Basidiomycota	93625	71950	5204	19	N/A
GCA_002946415.1	Rutstroemia sp. NJR-2017a BVV2	Rutstroemia	Ascomycota	2070413	38452	4890	5	N/A
GCA_003012105.1	Trichoderma arundinaceum	Trichoderma	Ascomycota	490622	5543	4890	9	N/A
GCA_002946425.1	Rutstroemia sp. NJR-2017a BBW	Rutstroemia	Ascomycota	2070414	38452	4890	5	N/A
GCA_002938385.1	Gymnopilus dilepis	Gymnopilus	Basidiomycota	231916	86085	5204	15	N/A
GCA_003012295.1	Fusarium fasciculatum	Fusarium	Ascomycota	2594813	5506	4890	10	N/A
GCA_003013735.1	[Candida] pseudohaemulonis	Clavispora	Ascomycota	418784	36910	4890	1	N/A
GCA_003014415.1	[Candida] auris	Clavispora	Ascomycota	498019	36910	4890	1	N/A
GCA_003012285.1	Fusarium longipes	Fusarium	Ascomycota	694270	5506	4890	9	N/A
GCA_003013795.1	Elsinoe australis	Elsinoe	Ascomycota	40998	40996	4890	5	N/A
GCA_003012315.1	Fusarium sporotrichioides	Fusarium	Ascomycota	5514	5506	4890	9	N/A
GCA_003019895.1	Coniella lustricola	Coniella	Ascomycota	2025994	172190	4890	5	N/A
GCA_003019875.1	Amorphotheca resinae ATCC 22711	Amorphotheca	Ascomycota	857342	5100	4890	5	N/A
GCA_003025095.1	Trichoderma harzianum CBS 226.95	Trichoderma	Ascomycota	983964	5543	4890	10	N/A
GCA_003025105.1	Trichoderma asperellum CBS 433.97	Trichoderma	Ascomycota	1042311	5543	4890	6	N/A
GCA_003016335.1	Corynespora cassiicola Philippines	Corynespora	Ascomycota	1448308	59585	4890	19	N/A
GCA_003025115.1	Trichoderma citrinoviride	Trichoderma	Ascomycota	58853	5543	4890	6	N/A
GCA_003025155.1	Trichoderma longibrachiatum ATCC 18648	Trichoderma	Ascomycota	983965	5543	4890	6	N/A
GCA_003033665.1	Fusarium culmorum	Fusarium	Ascomycota	5516	5506	4890	6	N/A
GCA_003046695.1	Saccharomyces cerevisiae	Saccharomyces	Ascomycota	4932	4930	4890	1	N/A
GCA_003046715.1	Saccharomyces cerevisiae	Saccharomyces	Ascomycota	4932	4930	4890	1	N/A
GCA_003046745.1	Saccharomyces cerevisiae	Saccharomyces	Ascomycota	4932	4930	4890	1	N/A
GCA_003054445.1	Pichia kudriavzevii	Pichia	Ascomycota	4909	4919	4890	1	N/A
GCA_003070745.1	Tuber borchii	Tuber	Ascomycota	42251	36048	4890	1	N/A
GCA_003086715.1	Smittium megazygosporum	Smittium	Zoopagomycota	133381	4888	1913638	5	N/A
GCA_003073865.1	Cadophora sp. DSE1049	Cadophora	Ascomycota	1485229	210567	4890	17	N/A
GCA_003073855.1	Periconia macrospinosa	Periconia	Ascomycota	97972	97971	4890	22	N/A
GCA_003073295.1	Serendipita vermifera 'subsp. bescii'	Serendipita	Basidiomycota	2073127	358905	5204	2	N/A
GCA_003118255.1	Trichophyton mentagrophytes	Trichophyton	Ascomycota	523103	5550	4890	1	N/A
GCA_003086725.1	Furculomyces boomerangus	Furculomyces	Zoopagomycota	61424	61423	1913638	9	N/A
GCA_003086735.1	Smittium simulii	Smittium	Zoopagomycota	133385	4888	1913638	28	N/A
GCA_003097675.1	Smittium angustum	Smittium	Zoopagomycota	133377	4888	1913638	8	N/A
GCA_003144115.1	Tilletiopsis washingtonensis	Tilletiopsis	Basidiomycota	58919	1500560	5204	5	N/A
GCA_003144125.1	Testicularia cyperi	Testicularia	Basidiomycota	1882483	1882482	5204	4	N/A
GCA_003144135.1	Pseudomicrostroma glucosiphilum	Pseudomicrostroma	Basidiomycota	1684307	1981958	5204	8	N/A
GCA_003144235.1	Violaceomyces palustris	Violaceomyces	Basidiomycota	1673888	1749039	5204	4	N/A
GCA_003144245.1	Jaminaea rosea	Jaminaea	Basidiomycota	1569628	561108	5204	2	N/A
GCA_003144195.1	Ceraceosorus guamensis	Ceraceosorus	Basidiomycota	1522189	401624	5204	8	N/A
GCA_003171515.1	Pyrenophora tritici-repentis	Pyrenophora	Ascomycota	45151	5027	4890	11	6
GCA_003144605.1	Purpureocillium lilacinum	Purpureocillium	Ascomycota	33203	1052105	4890	14	N/A
GCA_003144205.1	Meira miltonrushii	Meira	Basidiomycota	1280837	215251	5204	27	N/A
GCA_003144295.1	Acaromyces ingoldii	Acaromyces	Basidiomycota	215250	215249	5204	8	N/A
GCA_003171545.1	Pyrenophora tritici-repentis	Pyrenophora	Ascomycota	45151	5027	4890	10	6
GCA_003182015.1	Tuber magnatum	Tuber	Ascomycota	42249	36048	4890	1	N/A
GCA_003184525.1	Aspergillus sclerotioniger CBS 115572	Aspergillus	Ascomycota	1450535	5052	4890	11	N/A
GCA_003184535.1	Aspergillus eucalypticola CBS 122712	Aspergillus	Ascomycota	1448314	5052	4890	11	N/A
GCA_003184585.1	Aspergillus saccharolyticus JOP 1030-1	Aspergillus	Ascomycota	1450539	5052	4890	6	N/A
GCA_003184545.1	Aspergillus heteromorphus CBS 117.55	Aspergillus	Ascomycota	1448321	5052	4890	7	N/A
GCA_003184595.1	Aspergillus lacticoffeatus CBS 101883	Aspergillus	Ascomycota	1450533	5052	4890	8	N/A
GCA_003184635.1	Aspergillus sclerotiicarbonarius CBS 121057	Aspergillus	Ascomycota	1448318	5052	4890	13	N/A
GCA_003184625.1	Aspergillus neoniger CBS 115656	Aspergillus	Ascomycota	1448310	5052	4890	9	N/A
GCA_003184645.1	Aspergillus ellipticus CBS 707.79	Aspergillus	Ascomycota	1448320	5052	4890	14	N/A
GCA_003184685.1	Aspergillus indologenus CBS 114.80	Aspergillus	Ascomycota	1450541	5052	4890	9	N/A
GCA_003184695.1	Aspergillus brunneoviolaceus CBS 621.78	Aspergillus	Ascomycota	1450534	5052	4890	8	N/A
GCA_003184705.1	Aspergillus violaceofuscus CBS 115571	Aspergillus	Ascomycota	1450538	5052	4890	9	N/A
GCA_003184745.1	Aspergillus uvarum CBS 121591	Aspergillus	Ascomycota	1448315	5052	4890	4	N/A
GCA_003184755.1	Aspergillus piperis CBS 112811	Aspergillus	Ascomycota	1448313	5052	4890	9	N/A
GCA_003184785.1	Aspergillus japonicus CBS 114.51	Aspergillus	Ascomycota	1448312	5052	4890	6	N/A
GCA_003184765.1	Aspergillus aculeatinus CBS 121060	Aspergillus	Ascomycota	1448322	5052	4890	7	N/A
GCA_003184825.1	Aspergillus fijiensis CBS 313.89	Aspergillus	Ascomycota	1448319	5052	4890	6	N/A
GCA_003184835.1	Aspergillus costaricaensis CBS 115574	Aspergillus	Ascomycota	1448317	5052	4890	8	N/A
GCA_003184865.1	Aspergillus homomorphus CBS 101889	Aspergillus	Ascomycota	1450537	5052	4890	5	N/A
GCA_003184925.1	Aspergillus vadensis CBS 113365	Aspergillus	Ascomycota	1448311	5052	4890	10	N/A
GCA_003184845.1	Aspergillus ibericus CBS 121593	Aspergillus	Ascomycota	1448316	5052	4890	12	N/A
GCA_003205855.1	Cyberlindnera fabianii	Cyberlindnera	Ascomycota	36022	604195	4890	0	N/A
GCA_003231325.1	Pyrenophora tritici-repentis	Pyrenophora	Ascomycota	45151	5027	4890	9	6
GCA_003203555.1	Rhizophagus clarus	Rhizophagus	Mucoromycota	94130	1129544	1913637	19	N/A
GCA_003231355.1	Pyrenophora tritici-repentis	Pyrenophora	Ascomycota	45151	5027	4890	9	6
GCA_003231345.1	Pyrenophora tritici-repentis	Pyrenophora	Ascomycota	45151	5027	4890	8	6
GCA_003231415.1	Pyrenophora tritici-repentis	Pyrenophora	Ascomycota	45151	5027	4890	8	6
GCA_003231365.1	Pyrenophora tritici-repentis	Pyrenophora	Ascomycota	45151	5027	4890	8	6
GCA_003231425.1	Pyrenophora tritici-repentis	Pyrenophora	Ascomycota	45151	5027	4890	10	6
GCA_003234015.1	Rhodotorula toruloides	Rhodotorula	Basidiomycota	5286	5533	5204	1	N/A
GCA_003260565.1	Monilinia fructigena	Monilinia	Ascomycota	38457	38447	4890	6	N/A
GCA_003268315.1	Stemphylium lycopersici	Stemphylium	Ascomycota	183478	95729	4890	4	N/A
GCA_003268335.1	Stemphylium lycopersici	Stemphylium	Ascomycota	183478	95729	4890	4	N/A
GCA_003290485.1	Malassezia restricta	Malassezia	Basidiomycota	76775	55193	5204	1	N/A
GCA_003290285.1	Fusarium proliferatum	Fusarium	Ascomycota	948311	5506	4890	6	N/A
GCA_003316995.2	Fusarium verticillioides	Fusarium	Ascomycota	117187	5506	4890	0	N/A
GCA_003317015.2	Fusarium verticillioides	Fusarium	Ascomycota	117187	5506	4890	0	N/A
GCA_003316975.2	Fusarium verticillioides	Fusarium	Ascomycota	117187	5506	4890	7	N/A
GCA_003316985.1	Fusarium coffeatum	Fusarium	Ascomycota	231269	5506	4890	8	N/A
GCA_003320035.1	Verticillium dahliae	Verticillium	Ascomycota	27337	1036719	4890	3	2
GCA_003325435.1	Rhizopus azygosporus	Rhizopus	Mucoromycota	86630	4842	1913637	12	N/A
GCA_003325415.1	Rhizopus stolonifer	Rhizopus	Mucoromycota	4846	4842	1913637	11	N/A
GCA_003327735.1	Candida viswanathii	Candida	Ascomycota	5486	1535326	4890	3	N/A
GCA_003339415.1	Ophiocordyceps sp. 'camponoti-saundersi'	Ophiocordyceps	Ascomycota	2039874	474995	4890	2	N/A
GCA_003344505.1	Aspergillus phoenicis ATCC 13157	Aspergillus	Ascomycota	1353007	5052	4890	10	N/A
GCA_003339455.1	Ophiocordyceps sp. 'camponoti-leonardi'	Ophiocordyceps	Ascomycota	2039875	474995	4890	5	N/A
GCA_003344945.1	Aspergillus welwitschiae	Aspergillus	Ascomycota	1341132	5052	4890	6	N/A
GCA_003357145.1	Venustampulla echinocandica	Venustampulla	Ascomycota	2656787	2656786	4890	6	N/A
GCA_003344705.1	Aspergillus niger ATCC 13496	Aspergillus	Ascomycota	1353008	5052	4890	8	N/A
GCA_003367725.1	Polyporus brumalis	Polyporus	Basidiomycota	139420	5637	5204	6	N/A
GCA_003367925.1	Yarrowia lipolytica	Yarrowia	Ascomycota	4952	4951	4890	2	N/A
GCA_003367845.1	Yarrowia lipolytica	Yarrowia	Ascomycota	4952	4951	4890	2	N/A
GCA_003367865.1	Yarrowia lipolytica	Yarrowia	Ascomycota	4952	4951	4890	4	N/A
GCA_003367965.1	Yarrowia lipolytica	Yarrowia	Ascomycota	4952	4951	4890	2	N/A
GCA_003351075.1	Venturia inaequalis	Venturia	Ascomycota	5025	5024	4890	28	N/A
GCA_003369625.1	Aspergillus mulundensis	Aspergillus	Ascomycota	1810919	5052	4890	7	N/A
GCA_003367945.1	Yarrowia lipolytica	Yarrowia	Ascomycota	4952	4951	4890	2	N/A
GCA_003426265.1	Xylaria longipes	Xylaria	Ascomycota	114818	37991	4890	5	N/A
GCA_003369665.1	Coleophoma cylindrospora	Coleophoma	Ascomycota	1849047	453209	4890	13	N/A
GCA_003549995.1	Rhizophagus sp. MUCL 43196	Rhizophagus	Mucoromycota	1803374	1129544	1913637	10	N/A
GCA_003550305.1	Glomus cerebriforme	Glomus	Mucoromycota	658196	4875	1913637	5	N/A
GCA_003369635.1	Coleophoma crateriformis	Coleophoma	Ascomycota	565419	453209	4890	12	N/A
GCA_003550325.1	Gigaspora rosea	Gigaspora	Mucoromycota	44941	4873	1913637	17	N/A
GCA_003610855.1	Oidium neolycopersici	Oidium	Ascomycota	212602	62703	4890	4	N/A
GCA_003611195.1	Golovinomyces cichoracearum	Golovinomyces	Ascomycota	62708	184027	4890	1	N/A
GCA_003589665.1	Aspergillus sclerotialis	Aspergillus	Ascomycota	2070753	5052	4890	2	N/A
GCA_003547095.1	Diversispora epigaea	Diversispora	Mucoromycota	1348612	308926	1913637	25	N/A
GCA_003574525.1	Alternaria sp. MG1	Alternaria	Ascomycota	1678846	5598	4890	3	N/A
GCA_003611215.1	Golovinomyces cichoracearum	Golovinomyces	Ascomycota	62708	184027	4890	3	N/A
GCA_003611235.1	Golovinomyces cichoracearum	Golovinomyces	Ascomycota	62708	184027	4890	3	N/A
GCA_003614145.1	Piptocephalis cylindrospora	Piptocephalis	Zoopagomycota	1907219	78916	1913638	4	N/A
GCA_003614695.1	Metschnikowia bicuspidata	Metschnikowia	Ascomycota	27322	27320	4890	1	N/A
GCA_003614675.1	Dimargaris cristalligena	Dimargaris	Zoopagomycota	215637	78924	1913638	11	N/A
GCA_003614725.1	Rozella allomycis CSF55	Rozella	Cryptomycota	988480	276836	1031332	3	0
GCA_003614705.1	Blyttiomyces helicus	Blyttiomyces	Chytridiomycota	388810	388809	4761	9	N/A
GCA_003614755.1	Syncephalis pseudoplumigaleata	Syncephalis	Zoopagomycota	1712513	78910	1913638	6	N/A
GCA_003614735.1	Thamnocephalis sphaerospora	Thamnocephalis	Zoopagomycota	78915	78914	1913638	6	N/A
GCA_003615035.1	Caulochytrium protostelioides	Caulochytrium	Chytridiomycota	1555241	1555240	4761	3	N/A
GCA_003615045.1	Caulochytrium protostelioides	Caulochytrium	Chytridiomycota	1555241	1555240	4761	3	N/A
GCA_003615075.1	Fusarium oxysporum f. sp. cepae	Fusarium	Ascomycota	396571	5506	4890	11	N/A
GCA_003615095.1	Fusarium oxysporum f. sp. cepae	Fusarium	Ascomycota	396571	5506	4890	12	N/A
GCA_003615115.1	Fusarium oxysporum	Fusarium	Ascomycota	5507	5506	4890	10	N/A
GCA_003615085.1	Fusarium oxysporum f. sp. cepae	Fusarium	Ascomycota	396571	5506	4890	12	N/A
GCA_003615155.1	Fusarium oxysporum	Fusarium	Ascomycota	5507	5506	4890	10	N/A
GCA_003615165.1	Fusarium oxysporum	Fusarium	Ascomycota	5507	5506	4890	9	N/A
GCA_003615215.1	Fusarium proliferatum	Fusarium	Ascomycota	948311	5506	4890	5	N/A
GCA_003676015.1	Meyerozyma sp. JA9	Meyerozyma	Ascomycota	2028340	766728	4890	3	N/A
GCA_003635345.1	Coniochaeta pulveracea	Coniochaeta	Ascomycota	177199	79808	4890	3	N/A
GCA_003691605.1	Malassezia restricta CBS 7877	Malassezia	Basidiomycota	425264	55193	5204	0	N/A
GCA_003615185.1	Fusarium oxysporum	Fusarium	Ascomycota	5507	5506	4890	10	N/A
GCA_003693665.1	Chaetothyriales sp. CBS 134920	Eurotiomycetes	Ascomycota	2249417	147545	4890	1	N/A
GCA_003698115.1	Phialosimplex sp. HF37	Phialosimplex	Ascomycota	1960876	743109	4890	0	N/A
GCA_003676035.1	Spathaspora sp. JA1	Spathaspora	Ascomycota	2028339	412764	4890	1	N/A
GCA_003698155.1	Yarrowia lipolytica	Yarrowia	Ascomycota	4952	4951	4890	3	N/A
GCA_003704345.1	Hortaea werneckii	Hortaea	Ascomycota	91943	91942	4890	4	N/A
GCA_003704375.1	Hortaea werneckii	Hortaea	Ascomycota	91943	91942	4890	6	N/A
GCA_003704575.1	Hortaea werneckii	Hortaea	Ascomycota	91943	91942	4890	6	N/A
GCA_003704355.1	Hortaea werneckii	Hortaea	Ascomycota	91943	91942	4890	6	N/A
GCA_003698175.1	Fusarium kuroshium	Fusarium	Ascomycota	2010991	5506	4890	8	N/A
GCA_003704585.1	Hortaea werneckii	Hortaea	Ascomycota	91943	91942	4890	6	N/A
GCA_003704385.1	Hortaea werneckii	Hortaea	Ascomycota	91943	91942	4890	6	N/A
GCA_003704595.1	Hortaea werneckii	Hortaea	Ascomycota	91943	91942	4890	6	N/A
GCA_003704615.1	Hortaea werneckii	Hortaea	Ascomycota	91943	91942	4890	5	N/A
GCA_003704675.1	Hortaea werneckii	Hortaea	Ascomycota	91943	91942	4890	3	N/A
GCA_003704645.1	Hortaea werneckii	Hortaea	Ascomycota	91943	91942	4890	3	N/A
GCA_003704685.1	Hortaea werneckii	Hortaea	Ascomycota	91943	91942	4890	6	N/A
GCA_003709025.1	Aspergillus flavus	Aspergillus	Ascomycota	5059	5052	4890	15	N/A
GCA_003709825.1	Chaetothyriales sp. CBS 135597	Eurotiomycetes	Ascomycota	2249420	147545	4890	0	N/A
GCA_003709845.1	Chaetothyriales sp. CBS 134916	Eurotiomycetes	Ascomycota	2249418	147545	4890	1	N/A
GCA_003709865.1	Chaetothyriales sp. CBS 132003	Eurotiomycetes	Ascomycota	2249419	147545	4890	1	N/A
GCA_003724135.1	Verticillium nonalfalfae	Verticillium	Ascomycota	1051616	1036719	4890	5	N/A
GCA_003711515.1	Sodiomyces alkalinus F11	Sodiomyces	Ascomycota	1314773	1401161	4890	3	N/A
GCA_003788595.2	Choiromyces venosus 120613-1	Choiromyces	Ascomycota	1336337	44639	4890	2	N/A
GCA_003788565.2	Ascobolus immersus RN42	Ascobolus	Ascomycota	1160509	5190	4890	17	N/A
GCA_003788615.2	Terfezia boudieri ATCC MYA-4762	Terfezia	Ascomycota	1051890	74855	4890	6	N/A
GCA_003790465.1	Morchella conica CCBAS932	Morchella	Ascomycota	1392247	5193	4890	6	N/A
GCA_003795315.1	Valsa malicola	Valsa	Ascomycota	356882	83174	4890	4	N/A
GCA_003813185.1	Lentinus tigrinus ALCF2SS1-7	Lentinus	Basidiomycota	1328758	5357	5204	4	N/A
GCA_003795295.1	Cytospora leucostoma	Cytospora	Ascomycota	1230097	117544	4890	4	N/A
GCA_003942205.1	Apiotrichum porosum	Apiotrichum	Basidiomycota	105984	105983	5204	3	N/A
GCA_003795275.1	Valsa sordida	Valsa	Ascomycota	252740	83174	4890	3	N/A
GCA_003851025.1	Sparassis crispa	Sparassis	Basidiomycota	139825	40466	5204	2	N/A
GCA_003946985.1	Fusarium sp. AF-8	Fusarium	Ascomycota	1325734	5506	4890	6	N/A
GCA_003942215.1	Saitozyma podzolica	Saitozyma	Basidiomycota	1890683	1890244	5204	3	N/A
GCA_003813205.1	Lentinus tigrinus ALCF2SS1-6	Lentinus	Basidiomycota	1328759	5357	5204	4	N/A
GCA_003850985.1	Aspergillus awamori	Aspergillus	Ascomycota	105351	5052	4890	12	N/A
GCA_003946995.1	Fusarium sp. AF-4	Fusarium	Ascomycota	1325735	5506	4890	8	N/A
GCA_003947005.1	Fusarium sp. AF-3	Fusarium	Ascomycota	1325733	5506	4890	7	N/A
GCA_003947015.1	Fusarium sp. AF-6	Fusarium	Ascomycota	1325737	5506	4890	7	N/A
GCA_003990745.1	Jimgerdemannia flammicorona	Jimgerdemannia	Mucoromycota	994334	2052799	1913637	2	N/A
GCA_003990765.1	Jimgerdemannia flammicorona	Jimgerdemannia	Mucoromycota	994334	2052799	1913637	2	N/A
GCA_003947045.1	Fusarium ambrosium	Fusarium	Ascomycota	131363	5506	4890	9	N/A
GCA_004000155.1	Tubulinosema ratisbonensis	Tubulinosema	Microsporidia	291195	291194	6029	5	N/A
GCA_003990785.1	Endogone sp. FLAS-F59071	Endogone	Mucoromycota	2340872	4871	1913637	6	N/A
GCA_003957675.1	Fusarium euwallaceae	Fusarium	Ascomycota	1147111	5506	4890	9	N/A
GCA_004022145.1	Byssochlamys spectabilis	Byssochlamys	Ascomycota	264951	5092	4890	4	N/A
GCA_004014815.1	Xylaria grammica	Xylaria	Ascomycota	363999	37991	4890	10	N/A
GCA_004011775.1	Exophiala mesophila	Exophiala	Ascomycota	212818	5583	4890	2	N/A
GCA_004000055.1	Arthrobotrys flagrans	Arthrobotrys	Ascomycota	97331	13348	4890	5	N/A
GCA_004115165.2	Coccidioides immitis	Coccidioides	Ascomycota	5501	5500	4890	4	N/A
GCA_004117975.1	Tremella mesenterica	Tremella	Basidiomycota	5217	105767	5204	2	N/A
GCA_004109745.1	Verticillium dahliae	Verticillium	Ascomycota	27337	1036719	4890	7	2
GCA_004154735.1	Alternaria tenuissima	Alternaria	Ascomycota	119927	5598	4890	8	N/A
GCA_004126415.1	Psathyrella aberdarensis	Psathyrella	Basidiomycota	2316362	71729	5204	13	N/A
GCA_004141715.1	Fusarium oxysporum f. sp. narcissi	Fusarium	Ascomycota	451672	5506	4890	13	N/A
GCA_004154745.1	Alternaria tenuissima	Alternaria	Ascomycota	119927	5598	4890	6	N/A
GCA_004154765.1	Alternaria tenuissima	Alternaria	Ascomycota	119927	5598	4890	7	N/A
GCA_004154755.1	Alternaria alternata	Alternaria	Ascomycota	5599	5598	4890	8	3
GCA_004154845.1	Alternaria tenuissima	Alternaria	Ascomycota	119927	5598	4890	7	N/A
GCA_004154815.1	Alternaria arborescens	Alternaria	Ascomycota	156630	5598	4890	7	N/A
GCA_004154925.1	Monosporascus cannonballus	Monosporascus	Ascomycota	155416	155415	4890	1	N/A
GCA_004154835.1	Alternaria arborescens	Alternaria	Ascomycota	156630	5598	4890	7	N/A
GCA_004154915.1	Monosporascus ibericus	Monosporascus	Ascomycota	155417	155415	4890	1	N/A
GCA_004154975.1	Monosporascus sp. MC13-8B	Monosporascus	Ascomycota	2211646	155415	4890	2	N/A
GCA_004155055.1	Monosporascus sp. CRB-8-3	Monosporascus	Ascomycota	2211644	155415	4890	4	N/A
GCA_004155895.1	Monosporascus cannonballus	Monosporascus	Ascomycota	155416	155415	4890	2	N/A
GCA_004155035.1	Monosporascus sp. 5C6A	Monosporascus	Ascomycota	2211642	155415	4890	2	N/A
GCA_004155915.1	Monosporascus sp. CRB-9-2	Monosporascus	Ascomycota	2211643	155415	4890	0	N/A
GCA_004155935.1	Monosporascus sp. GIB2	Monosporascus	Ascomycota	2211647	155415	4890	3	N/A
GCA_004155925.1	Monosporascus sp. MG133	Monosporascus	Ascomycota	2211645	155415	4890	2	N/A
GCA_004155945.1	Monosporascus sp. mg162	Monosporascus	Ascomycota	1081914	155415	4890	5	N/A
GCA_004156015.1	Alternaria tenuissima	Alternaria	Ascomycota	119927	5598	4890	8	N/A
GCA_004155955.1	Alternaria arborescens	Alternaria	Ascomycota	156630	5598	4890	7	N/A
GCA_004156025.1	Alternaria gaisen	Alternaria	Ascomycota	167740	5598	4890	7	N/A
GCA_004307905.1	Dichomitus squalens	Dichomitus	Basidiomycota	114155	114154	5204	2	N/A
GCA_004156035.1	Alternaria tenuissima	Alternaria	Ascomycota	119927	5598	4890	7	N/A
GCA_004307925.1	Dichomitus squalens	Dichomitus	Basidiomycota	114155	114154	5204	1	N/A
GCA_004217705.1	Metschnikowia aff. pulcherrima	Metschnikowia	Ascomycota	2163413	27320	4890	1	N/A
GCA_004324945.1	Ordospora colligata	Ordospora	Microsporidia	174685	174684	6029	0	N/A
GCA_004307915.1	Dichomitus squalens	Dichomitus	Basidiomycota	114155	114154	5204	2	N/A
GCA_004168565.1	Alternaria tenuissima	Alternaria	Ascomycota	119927	5598	4890	7	N/A
GCA_004324935.1	Ordospora colligata	Ordospora	Microsporidia	174685	174684	6029	1	N/A
GCA_004325055.1	Ordospora colligata	Ordospora	Microsporidia	174685	174684	6029	0	N/A
GCA_004325035.1	Hamiltosporidium magnivora	Hamiltosporidium	Microsporidia	148818	1176354	6029	1	N/A
GCA_004325065.1	Hamiltosporidium magnivora	Hamiltosporidium	Microsporidia	148818	1176354	6029	1	N/A
GCA_004325045.1	Hamiltosporidium tvaerminnensis	Hamiltosporidium	Microsporidia	1176355	1176354	6029	1	N/A
GCA_004325075.1	Hamiltosporidium tvaerminnensis	Hamiltosporidium	Microsporidia	1176355	1176354	6029	0	N/A
GCA_004332605.1	Steccherinum ochraceum	Steccherinum	Basidiomycota	92696	81060	5204	33	N/A
GCA_004359145.1	Monascus purpureus	Monascus	Ascomycota	5098	5097	4890	0	N/A
GCA_004355085.1	Rickenella mellea	Rickenella	Basidiomycota	50990	50989	5204	15	N/A
GCA_004353045.1	Phialemoniopsis curvata	Phialemoniopsis	Ascomycota	1093900	1354494	4890	9	N/A
GCA_004337975.1	Pyricularia sp. CBS 133598	Pyricularia	Ascomycota	403063	48558	4890	21	N/A
GCA_004355905.1	Pyricularia grisea	Pyricularia	Ascomycota	148305	48558	4890	15	1
GCA_004337985.1	Pyricularia pennisetigena	Pyricularia	Ascomycota	1578925	48558	4890	17	N/A
GCA_004366825.1	Colletotrichum spinosum	Colletotrichum	Ascomycota	1347390	5455	4890	22	N/A
GCA_004369045.1	Heliocybe sulcata	Heliocybe	Basidiomycota	5364	144548	5204	4	N/A
GCA_004346965.1	Pyricularia oryzae	Pyricularia	Ascomycota	318829	48558	4890	23	N/A
GCA_004369055.1	Polyporus arcularius HHB13444	Polyporus	Basidiomycota	1314778	5637	5204	5	N/A
GCA_004367215.1	Colletotrichum trifolii	Colletotrichum	Ascomycota	5466	5455	4890	19	N/A
GCA_004367935.1	Colletotrichum sidae	Colletotrichum	Ascomycota	1347389	5455	4890	19	N/A
GCA_004379715.1	Crucibulum laeve	Crucibulum	Basidiomycota	68775	68774	5204	14	N/A
GCA_004369135.1	Dendrothele bispora CBS 962.96	Dendrothele	Basidiomycota	1314807	139111	5204	19	N/A
GCA_004369125.1	Pterula gracilis	Pterula	Basidiomycota	1884261	104239	5204	9	N/A
GCA_004369085.1	Coprinopsis marcescibilis	Coprinopsis	Basidiomycota	230819	184431	5204	12	N/A
GCA_004379285.1	Botryotinia calthae	Botryotinia	Ascomycota	38488	40558	4890	10	N/A
GCA_004369175.1	Coprinellus micaceus	Coprinellus	Basidiomycota	71717	184430	5204	12	N/A
GCA_004369065.1	Pluteus cervinus	Pluteus	Basidiomycota	181527	68743	5204	9	N/A
GCA_004679265.1	Fomitopsis rosea	Fomitopsis	Basidiomycota	34475	34474	5204	11	N/A
GCA_004681135.1	Hericium alpestre	Hericium	Basidiomycota	135208	40459	5204	1	N/A
GCA_004522655.2	Venturia nashicola	Venturia	Ascomycota	86259	5024	4890	21	N/A
GCA_004768795.1	Xylaria hypoxylon	Xylaria	Ascomycota	37992	37991	4890	4	N/A
GCA_004679275.1	Dentipellis fragilis	Dentipellis	Basidiomycota	205917	154746	5204	10	N/A
GCA_004786145.1	Botrytis paeoniae	Botrytis	Ascomycota	278948	33196	4890	13	N/A
GCA_004786065.1	Ascodesmis nigricans	Ascodesmis	Ascomycota	341454	47182	4890	4	N/A
GCA_004786125.1	Botrytis tulipae	Botrytis	Ascomycota	87230	33196	4890	15	N/A
GCA_004786225.1	Botryotinia narcissicola	Botryotinia	Ascomycota	278944	40558	4890	12	N/A
GCA_004786205.1	Botrytis elliptica	Botrytis	Ascomycota	278938	33196	4890	15	N/A
GCA_004768765.1	Arthrobotrys oligospora	Arthrobotrys	Ascomycota	13349	13348	4890	6	N/A
GCA_004917115.1	Aureobasidium pullulans	Aureobasidium	Ascomycota	5580	5579	4890	6	N/A
GCA_004917135.1	Aureobasidium pullulans	Aureobasidium	Ascomycota	5580	5579	4890	7	N/A
GCA_004917185.1	Aureobasidium pullulans	Aureobasidium	Ascomycota	5580	5579	4890	7	N/A
GCA_004917225.1	Aureobasidium pullulans	Aureobasidium	Ascomycota	5580	5579	4890	7	N/A
GCA_004917255.1	Aureobasidium pullulans	Aureobasidium	Ascomycota	5580	5579	4890	7	N/A
GCA_004917335.1	Aureobasidium pullulans	Aureobasidium	Ascomycota	5580	5579	4890	8	N/A
GCA_004917275.1	Aureobasidium pullulans	Aureobasidium	Ascomycota	5580	5579	4890	8	N/A
GCA_004917305.1	Aureobasidium pullulans	Aureobasidium	Ascomycota	5580	5579	4890	8	N/A
GCA_004917355.1	Aureobasidium pullulans	Aureobasidium	Ascomycota	5580	5579	4890	8	N/A
GCA_004798825.1	Aspergillus tanneri	Aspergillus	Ascomycota	1220188	5052	4890	15	N/A
GCA_004917105.1	Aureobasidium pullulans	Aureobasidium	Ascomycota	5580	5579	4890	6	N/A
GCA_004802705.1	Bondarzewia mesenterica	Bondarzewia	Basidiomycota	1095465	40421	5204	6	N/A
GCA_004786275.1	Botryotinia convoluta	Botryotinia	Ascomycota	54673	40558	4890	12	N/A
GCA_004786245.1	Botrytis hyacinthi	Botrytis	Ascomycota	278943	33196	4890	12	N/A
GCA_004802665.1	Phlebia centrifuga	Phlebia	Basidiomycota	98765	5307	5204	5	N/A
GCA_004786265.1	Botrytis porri	Botrytis	Ascomycota	87229	33196	4890	11	N/A
GCA_004802695.1	Phellinidium pouzarii	Phellinidium	Basidiomycota	167371	218112	5204	2	N/A
GCA_004916875.1	Botrytis galanthina	Botrytis	Ascomycota	278940	33196	4890	11	N/A
GCA_004917145.1	Aureobasidium pullulans	Aureobasidium	Ascomycota	5580	5579	4890	8	N/A
GCA_004917155.1	Aureobasidium pullulans	Aureobasidium	Ascomycota	5580	5579	4890	8	N/A
GCA_004802725.1	Antrodiella citrinella	Antrodiella	Basidiomycota	2447956	81041	5204	14	N/A
GCA_004917205.1	Aureobasidium pullulans	Aureobasidium	Ascomycota	5580	5579	4890	9	N/A
GCA_004917375.1	Aureobasidium pullulans	Aureobasidium	Ascomycota	5580	5579	4890	6	N/A
GCA_004917165.1	Aureobasidium pullulans	Aureobasidium	Ascomycota	5580	5579	4890	6	N/A
GCA_004917485.1	Aureobasidium pullulans	Aureobasidium	Ascomycota	5580	5579	4890	8	N/A
GCA_004917425.1	Aureobasidium pullulans	Aureobasidium	Ascomycota	5580	5579	4890	6	N/A
GCA_004917495.1	Aureobasidium pullulans	Aureobasidium	Ascomycota	5580	5579	4890	7	N/A
GCA_004917385.1	Aureobasidium pullulans	Aureobasidium	Ascomycota	5580	5579	4890	8	N/A
GCA_004917415.1	Aureobasidium pullulans	Aureobasidium	Ascomycota	5580	5579	4890	6	N/A
GCA_004917595.1	Aureobasidium pullulans	Aureobasidium	Ascomycota	5580	5579	4890	7	N/A
GCA_004917435.1	Aureobasidium pullulans	Aureobasidium	Ascomycota	5580	5579	4890	7	N/A
GCA_004917445.1	Aureobasidium pullulans	Aureobasidium	Ascomycota	5580	5579	4890	5	N/A
GCA_004917505.1	Aureobasidium pullulans	Aureobasidium	Ascomycota	5580	5579	4890	7	N/A
GCA_004917525.1	Aureobasidium pullulans	Aureobasidium	Ascomycota	5580	5579	4890	7	N/A
GCA_004917555.1	Aureobasidium pullulans	Aureobasidium	Ascomycota	5580	5579	4890	6	N/A
GCA_004917605.1	Aureobasidium pullulans	Aureobasidium	Ascomycota	5580	5579	4890	7	N/A
GCA_004917615.1	Aureobasidium pullulans	Aureobasidium	Ascomycota	5580	5579	4890	6	N/A
GCA_004917705.1	Aureobasidium pullulans	Aureobasidium	Ascomycota	5580	5579	4890	7	N/A
GCA_004917625.1	Aureobasidium pullulans	Aureobasidium	Ascomycota	5580	5579	4890	7	N/A
GCA_004917665.1	Aureobasidium pullulans	Aureobasidium	Ascomycota	5580	5579	4890	8	N/A
GCA_004917685.1	Aureobasidium pullulans	Aureobasidium	Ascomycota	5580	5579	4890	7	N/A
GCA_004917745.1	Aureobasidium pullulans	Aureobasidium	Ascomycota	5580	5579	4890	8	N/A
GCA_004917795.1	Aureobasidium pullulans	Aureobasidium	Ascomycota	5580	5579	4890	8	N/A
GCA_004917755.1	Aureobasidium pullulans	Aureobasidium	Ascomycota	5580	5579	4890	7	N/A
GCA_004917725.1	Aureobasidium pullulans	Aureobasidium	Ascomycota	5580	5579	4890	7	N/A
GCA_004917845.1	Wallemia ichthyophaga	Wallemia	Basidiomycota	245174	148959	5204	2	N/A
GCA_004917895.1	Wallemia ichthyophaga	Wallemia	Basidiomycota	245174	148959	5204	2	N/A
GCA_004917865.1	Wallemia ichthyophaga	Wallemia	Basidiomycota	245174	148959	5204	0	N/A
GCA_004917825.1	Aureobasidium pullulans	Aureobasidium	Ascomycota	5580	5579	4890	6	N/A
GCA_004917925.1	Wallemia mellicola	Wallemia	Basidiomycota	1708541	148959	5204	6	N/A
GCA_004917815.1	Aureobasidium pullulans	Aureobasidium	Ascomycota	5580	5579	4890	6	N/A
GCA_004917935.1	Wallemia mellicola	Wallemia	Basidiomycota	1708541	148959	5204	5	N/A
GCA_004917965.1	Wallemia mellicola	Wallemia	Basidiomycota	1708541	148959	5204	7	N/A
GCA_004917975.1	Wallemia mellicola	Wallemia	Basidiomycota	1708541	148959	5204	7	N/A
GCA_004918005.1	Wallemia mellicola	Wallemia	Basidiomycota	1708541	148959	5204	7	N/A
GCA_004918015.1	Wallemia ichthyophaga	Wallemia	Basidiomycota	245174	148959	5204	2	N/A
GCA_004918025.1	Wallemia mellicola	Wallemia	Basidiomycota	1708541	148959	5204	7	N/A
GCA_004918065.1	Wallemia ichthyophaga	Wallemia	Basidiomycota	245174	148959	5204	2	N/A
GCA_004918075.1	Wallemia mellicola	Wallemia	Basidiomycota	1708541	148959	5204	6	N/A
GCA_004918105.1	Aureobasidium pullulans	Aureobasidium	Ascomycota	5580	5579	4890	7	N/A
GCA_004918115.1	Aureobasidium pullulans	Aureobasidium	Ascomycota	5580	5579	4890	8	N/A
GCA_004918145.1	Aureobasidium pullulans	Aureobasidium	Ascomycota	5580	5579	4890	9	N/A
GCA_004918155.1	Wallemia mellicola	Wallemia	Basidiomycota	1708541	148959	5204	6	N/A
GCA_004918165.1	Aureobasidium pullulans	Aureobasidium	Ascomycota	5580	5579	4890	6	N/A
GCA_004918195.1	Aureobasidium pullulans	Aureobasidium	Ascomycota	5580	5579	4890	7	N/A
GCA_004918235.1	Wallemia ichthyophaga	Wallemia	Basidiomycota	245174	148959	5204	0	N/A
GCA_004918215.1	Aureobasidium pullulans	Aureobasidium	Ascomycota	5580	5579	4890	6	N/A
GCA_004918305.1	Wallemia ichthyophaga	Wallemia	Basidiomycota	245174	148959	5204	2	N/A
GCA_004918245.1	Aureobasidium pullulans	Aureobasidium	Ascomycota	5580	5579	4890	7	N/A
GCA_004918275.1	Aureobasidium pullulans	Aureobasidium	Ascomycota	5580	5579	4890	6	N/A
GCA_004918315.1	Wallemia ichthyophaga	Wallemia	Basidiomycota	245174	148959	5204	1	N/A
GCA_004918335.1	Wallemia ichthyophaga	Wallemia	Basidiomycota	245174	148959	5204	1	N/A
GCA_004918325.1	Wallemia hederae	Wallemia	Basidiomycota	1540922	148959	5204	14	N/A
GCA_004918345.1	Wallemia ichthyophaga	Wallemia	Basidiomycota	245174	148959	5204	2	N/A
GCA_004918405.1	Wallemia ichthyophaga	Wallemia	Basidiomycota	245174	148959	5204	2	N/A
GCA_004918415.1	Wallemia ichthyophaga	Wallemia	Basidiomycota	245174	148959	5204	2	N/A
GCA_004918445.1	Wallemia ichthyophaga	Wallemia	Basidiomycota	245174	148959	5204	2	N/A
GCA_004918455.1	Wallemia ichthyophaga	Wallemia	Basidiomycota	245174	148959	5204	2	N/A
GCA_004918485.1	Wallemia mellicola	Wallemia	Basidiomycota	1708541	148959	5204	5	N/A
GCA_004918515.1	Wallemia mellicola	Wallemia	Basidiomycota	1708541	148959	5204	6	N/A
GCA_004918505.1	Aureobasidium pullulans	Aureobasidium	Ascomycota	5580	5579	4890	9	N/A
GCA_004918525.1	Wallemia mellicola	Wallemia	Basidiomycota	1708541	148959	5204	6	N/A
GCA_004918535.1	Aureobasidium pullulans	Aureobasidium	Ascomycota	5580	5579	4890	7	N/A
GCA_004918605.1	Wallemia mellicola	Wallemia	Basidiomycota	1708541	148959	5204	5	N/A
GCA_004918575.1	Aureobasidium pullulans	Aureobasidium	Ascomycota	5580	5579	4890	7	N/A
GCA_004918625.1	Wallemia ichthyophaga	Wallemia	Basidiomycota	245174	148959	5204	2	N/A
GCA_004918635.1	Wallemia mellicola	Wallemia	Basidiomycota	1708541	148959	5204	6	N/A
GCA_004918645.1	Wallemia mellicola	Wallemia	Basidiomycota	1708541	148959	5204	7	N/A
GCA_004918655.1	Wallemia ichthyophaga	Wallemia	Basidiomycota	245174	148959	5204	2	N/A
GCA_004918665.1	Wallemia mellicola	Wallemia	Basidiomycota	1708541	148959	5204	7	N/A
GCA_004918725.1	Wallemia mellicola	Wallemia	Basidiomycota	1708541	148959	5204	6	N/A
GCA_004918735.1	Wallemia ichthyophaga	Wallemia	Basidiomycota	245174	148959	5204	2	N/A
GCA_004918745.1	Wallemia ichthyophaga	Wallemia	Basidiomycota	245174	148959	5204	2	N/A
GCA_004918755.1	Wallemia ichthyophaga	Wallemia	Basidiomycota	245174	148959	5204	2	N/A
GCA_004918795.1	Wallemia mellicola	Wallemia	Basidiomycota	1708541	148959	5204	7	N/A
GCA_004918805.1	Wallemia mellicola	Wallemia	Basidiomycota	1708541	148959	5204	6	N/A
GCA_004918835.1	Wallemia mellicola	Wallemia	Basidiomycota	1708541	148959	5204	7	N/A
GCA_004918885.1	Wallemia ichthyophaga	Wallemia	Basidiomycota	245174	148959	5204	2	N/A
GCA_004918895.1	Wallemia ichthyophaga	Wallemia	Basidiomycota	245174	148959	5204	3	N/A
GCA_004918905.1	Wallemia mellicola	Wallemia	Basidiomycota	1708541	148959	5204	6	N/A
GCA_004918915.1	Wallemia mellicola	Wallemia	Basidiomycota	1708541	148959	5204	5	N/A
GCA_004918925.1	Wallemia mellicola	Wallemia	Basidiomycota	1708541	148959	5204	7	N/A
GCA_004918985.1	Wallemia mellicola	Wallemia	Basidiomycota	1708541	148959	5204	7	N/A
GCA_004918995.1	Wallemia mellicola	Wallemia	Basidiomycota	1708541	148959	5204	5	N/A
GCA_004919005.1	Wallemia mellicola	Wallemia	Basidiomycota	1708541	148959	5204	7	N/A
GCA_004931855.1	[Candida] inconspicua	Pichia	Ascomycota	52247	4919	4890	2	N/A
GCA_004920355.1	Colletotrichum higginsianum	Colletotrichum	Ascomycota	80884	5455	4890	16	N/A
GCA_005059845.1	Cryomyces minteri	Cryomyces	Ascomycota	331657	329878	4890	3	N/A
GCA_005059855.1	Friedmanniomyces endolithicus	Friedmanniomyces	Ascomycota	329885	329881	4890	0	N/A
GCA_005059865.1	Friedmanniomyces simplex	Friedmanniomyces	Ascomycota	329884	329881	4890	1	N/A
GCA_005059875.1	Rhodotorula sp. CCFEE 5036	Rhodotorula	Basidiomycota	1965284	5533	5204	3	N/A
GCA_005059885.1	Hortaea thailandica	Hortaea	Ascomycota	706561	91942	4890	4	N/A
GCA_005406105.1	Zygosaccharomyces mellis	Zygosaccharomyces	Ascomycota	42258	4953	4890	3	N/A
GCA_005382405.1	Elsinoe australis	Elsinoe	Ascomycota	40998	40996	4890	6	N/A
GCA_005350895.1	Colletotrichum tanaceti	Colletotrichum	Ascomycota	1306861	5455	4890	16	N/A
GCA_006352295.1	Rhodotorula diobovata	Rhodotorula	Basidiomycota	5288	5533	5204	0	N/A
GCA_005498985.1	Sporisorium graminicola	Sporisorium	Basidiomycota	280036	63265	5204	8	N/A
GCA_006535955.1	Synchytrium endobioticum	Synchytrium	Chytridiomycota	286115	286114	4761	0	N/A
GCA_006535985.1	Synchytrium microbalum	Synchytrium	Chytridiomycota	1806994	286114	4761	0	N/A
GCA_006535965.1	Spizellomyces sp. 'palustris'	Spizellomyces	Chytridiomycota	117820	4815	4761	1	N/A
GCA_006536005.1	Powellomyces hirtus	Powellomyces	Chytridiomycota	109895	109893	4761	0	N/A
GCA_006535975.1	Chytriomyces confervae	Chytriomyces	Chytridiomycota	246404	109882	4761	0	N/A
GCA_006542485.1	Monascus purpureus	Monascus	Ascomycota	5098	5097	4890	2	N/A
GCA_006536045.1	Synchytrium endobioticum	Synchytrium	Chytridiomycota	286115	286114	4761	0	N/A
GCA_006783085.1	Colletotrichum shisoi	Colletotrichum	Ascomycota	2078593	5455	4890	9	N/A
GCA_006912115.1	Golovinomyces magnicellulatus	Golovinomyces	Ascomycota	62714	184027	4890	2	N/A
GCA_006981975.1	Cordyceps javanica	Cordyceps	Ascomycota	43265	45234	4890	14	N/A
GCA_007026445.1	Auriculariopsis ampla	Auriculariopsis	Basidiomycota	97359	234816	5204	3	N/A
GCA_007168705.1	[Candida] auris	Clavispora	Ascomycota	498019	36910	4890	1	N/A
GCA_006981985.1	Cordyceps javanica	Cordyceps	Ascomycota	43265	45234	4890	14	N/A
GCA_007182795.1	Xylaria flabelliformis	Xylaria	Ascomycota	2512241	37991	4890	4	N/A
GCA_007821475.1	Lachnellula arida	Lachnellula	Ascomycota	1316785	47830	4890	0	N/A
GCA_007735645.1	Venturia effusa	Venturia	Ascomycota	50376	5024	4890	13	N/A
GCA_007821535.1	Lachnellula occidentalis	Lachnellula	Ascomycota	215460	47830	4890	0	N/A
GCA_007821495.1	Lachnellula hyalina	Lachnellula	Ascomycota	1316788	47830	4890	3	N/A
GCA_007821545.1	Lachnellula subtilissima	Lachnellula	Ascomycota	602034	47830	4890	2	N/A
GCA_007825325.1	Lachnellula cervina	Lachnellula	Ascomycota	1316786	47830	4890	2	N/A
GCA_007825345.1	Lachnellula suecica	Lachnellula	Ascomycota	602035	47830	4890	3	N/A
GCA_007825375.1	Lachnellula willkommii	Lachnellula	Ascomycota	215461	47830	4890	2	N/A
GCA_007866325.1	Metarhizium rileyi	Metarhizium	Ascomycota	1649241	5529	4890	3	N/A
GCA_007990605.1	Rhodotorula toruloides	Rhodotorula	Basidiomycota	5286	5533	5204	1	N/A
GCA_008065305.1	Cutaneotrichosporon oleaginosum	Cutaneotrichosporon	Basidiomycota	879819	1838142	5204	3	3
GCA_008065275.1	Vanrija humicola	Vanrija	Basidiomycota	5417	1851468	5204	0	N/A
GCA_007994515.1	Fusarium oxysporum f. sp. cubense	Fusarium	Ascomycota	61366	5506	4890	8	N/A
GCA_008080495.1	Cordyceps militaris	Cordyceps	Ascomycota	73501	45234	4890	7	N/A
GCA_008636195.1	Umbilicaria pustulata	Umbilicaria	Ascomycota	136370	87270	4890	4	N/A
GCA_008692205.1	Pyrenophora tritici-repentis	Pyrenophora	Ascomycota	45151	5027	4890	10	6
GCA_008692225.1	Monilinia fructicola	Monilinia	Ascomycota	38448	38447	4890	10	N/A
GCA_008692325.1	Sordaria macrospora	Sordaria	Ascomycota	5147	5146	4890	4	N/A
GCA_008520325.1	Puccinia graminis f. sp. tritici	Puccinia	Basidiomycota	56615	5296	5204	37	2
GCA_008704415.1	Sphaerosporella brunnea	Sphaerosporella	Ascomycota	1250544	43431	4890	6	N/A
GCA_008704605.1	Trichomonascus ciferrii	Trichomonascus	Ascomycota	44093	229045	4890	3	N/A
GCA_008522505.1	Puccinia graminis f. sp. tritici	Puccinia	Basidiomycota	56615	5296	5204	40	2
GCA_008704595.1	Diutina rugosa	Diutina	Ascomycota	5481	1910789	4890	2	N/A
GCA_900000135.1	Rhizopus microsporus	Rhizopus	Mucoromycota	58291	4842	1913637	13	3
GCA_900000165.1	Ceraceosorus bombacis	Ceraceosorus	Basidiomycota	401625	401624	5204	4	N/A
GCA_900029915.1	Fusarium proliferatum	Fusarium	Ascomycota	948311	5506	4890	8	N/A
GCA_900002365.1	Sporisorium scitamineum	Sporisorium	Basidiomycota	49012	63265	5204	4	N/A
GCA_900044065.1	Fusarium mangiferae	Fusarium	Ascomycota	192010	5506	4890	6	N/A
GCA_900007375.1	Fusarium venenatum	Fusarium	Ascomycota	56646	5506	4890	7	N/A
GCA_900067095.1	Fusarium proliferatum ET1	Fusarium	Ascomycota	1227346	5506	4890	7	N/A
GCA_900044135.1	Fusarium graminearum	Fusarium	Ascomycota	5518	5506	4890	9	6
GCA_900074715.1	Lachancea meyersii CBS 8951	Lachancea	Ascomycota	1266667	300275	4890	1	N/A
GCA_900074725.1	Lachancea dasiensis CBS 10888	Lachancea	Ascomycota	1266660	300275	4890	1	N/A
GCA_900073065.1	Phialocephala subalpina	Phialocephala	Ascomycota	576137	150173	4890	18	N/A
GCA_900074745.1	Lachancea mirantina	Lachancea	Ascomycota	1230905	300275	4890	1	N/A
GCA_900074735.1	Lachancea sp. CBS 6924	Lachancea	Ascomycota	433476	300275	4890	1	N/A
GCA_900074755.1	Lachancea nothofagi CBS 11611	Lachancea	Ascomycota	1266666	300275	4890	1	N/A
GCA_900074885.1	Rhynchosporium commune	Rhynchosporium	Ascomycota	914237	38037	4890	9	N/A
GCA_900074765.1	Lachancea fermentati	Lachancea	Ascomycota	4955	300275	4890	1	N/A
GCA_900074895.1	Rhynchosporium secalis	Rhynchosporium	Ascomycota	38038	38037	4890	9	N/A
GCA_900074905.1	Rhynchosporium agropyri	Rhynchosporium	Ascomycota	914238	38037	4890	7	N/A
GCA_900079185.1	Absidia glauca	Absidia	Mucoromycota	4829	4828	1913637	10	N/A
GCA_900074925.1	Ramularia collo-cygni	Ramularia	Ascomycota	112498	112497	4890	7	N/A
GCA_900079805.1	Fusarium fujikuroi IMI 58289	Fusarium	Ascomycota	1279085	5506	4890	5	3
GCA_900080155.1	Ustilago bromivora	Ustilago	Basidiomycota	307758	5269	5204	2	N/A
GCA_900096545.1	[Candida] glabrata	Nakaseomyces	Ascomycota	5478	374468	4890	0	N/A
GCA_900087985.1	Yarrowia lipolytica	Yarrowia	Ascomycota	4952	4951	4890	4	N/A
GCA_900096595.1	Microbotryum intermedium	Microbotryum	Basidiomycota	269621	34416	5204	0	N/A
GCA_900096505.1	Fusarium fujikuroi	Fusarium	Ascomycota	5127	5506	4890	6	N/A
GCA_900091695.1	Zymoseptoria tritici ST99CH_3D7	Zymoseptoria	Ascomycota	1276538	1047167	4890	19	N/A
GCA_900096605.1	Fusarium fujikuroi	Fusarium	Ascomycota	5127	5506	4890	5	N/A
GCA_900096625.1	Fusarium fujikuroi	Fusarium	Ascomycota	5127	5506	4890	5	N/A
GCA_900096615.1	Fusarium fujikuroi	Fusarium	Ascomycota	5127	5506	4890	5	N/A
GCA_900096635.1	Fusarium fujikuroi	Fusarium	Ascomycota	5127	5506	4890	6	N/A
GCA_900096645.1	Fusarium fujikuroi	Fusarium	Ascomycota	5127	5506	4890	6	N/A
GCA_900096695.1	Fusarium oxysporum	Fusarium	Ascomycota	5507	5506	4890	10	N/A
GCA_900096685.1	Fusarium fujikuroi	Fusarium	Ascomycota	5127	5506	4890	6	N/A
GCA_900096705.1	Fusarium fujikuroi	Fusarium	Ascomycota	5127	5506	4890	6	N/A
GCA_900100905.1	Microbotryum saponariae	Microbotryum	Basidiomycota	289078	34416	5204	1	N/A
GCA_900099495.1	Zymoseptoria tritici ST99CH_1A5	Zymoseptoria	Ascomycota	1276529	1047167	4890	20	N/A
GCA_900119595.1	Hanseniaspora guilliermondii	Hanseniaspora	Ascomycota	56406	29832	4890	0	N/A
GCA_900102585.1	Microbotryum saponariae	Microbotryum	Basidiomycota	289078	34416	5204	2	N/A
GCA_900106125.1	[Candida] intermedia	Clavispora	Ascomycota	45354	36910	4890	1	N/A
GCA_900149145.1	Malassezia sympodialis ATCC 42132	Malassezia	Basidiomycota	1230383	55193	5204	0	0
GCA_900106115.1	[Candida] intermedia	Clavispora	Ascomycota	45354	36910	4890	1	N/A
GCA_900120095.1	Microbotryum silenes-dioicae	Microbotryum	Basidiomycota	796604	34416	5204	3	N/A
GCA_900157425.1	Armillaria ostoyae	Armillaria	Basidiomycota	47428	47424	5204	3	N/A
GCA_900162805.1	Zygosaccharomyces bailii	Zygosaccharomyces	Ascomycota	4954	4953	4890	1	N/A
GCA_900166875.1	[Candida] glabrata	Nakaseomyces	Ascomycota	5478	374468	4890	0	N/A
GCA_900169345.1	Umbilicaria pustulata	Umbilicaria	Ascomycota	136370	87270	4890	3	N/A
GCA_900180425.1	Kazachstania saulgeensis	Kazachstania	Ascomycota	1789683	71245	4890	3	N/A
GCA_900162835.1	Sporisorium reilianum f. sp. reilianum	Sporisorium	Basidiomycota	72559	63265	5204	4	N/A
GCA_900184105.1	Zymoseptoria tritici ST99CH_3D1	Zymoseptoria	Ascomycota	1276537	1047167	4890	20	N/A
GCA_900184115.1	Zymoseptoria tritici ST99CH_1E4	Zymoseptoria	Ascomycota	1276532	1047167	4890	19	N/A
GCA_900237765.1	Blumeria graminis f. sp. hordei	Blumeria	Ascomycota	62688	34372	4890	3	N/A
GCA_900235035.1	Komagataella phaffii CBS 7435	Komagataella	Ascomycota	981350	460517	4890	1	N/A
GCA_900248155.1	Aspergillus niger	Aspergillus	Ascomycota	5061	5052	4890	8	N/A
GCA_900343105.1	Thermothielavioides terrestris	Thermothielavioides	Ascomycota	2587410	2609811	4890	5	N/A
GCA_900491785.1	Saccharomycodes ludwigii	Saccharomycodes	Ascomycota	36035	36034	4890	1	N/A
GCA_900496985.1	Brettanomyces bruxellensis	Brettanomyces	Ascomycota	5007	13366	4890	0	N/A
GCA_900290415.1	Podospora comata	Podospora	Ascomycota	48703	5144	4890	4	N/A
GCA_900660285.1	Brettanomyces naardenensis	Brettanomyces	Ascomycota	13370	13366	4890	1	N/A
GCA_900536885.1	Peniophora sp. CBMAI 1063	Peniophora	Basidiomycota	718367	40463	5204	34	N/A
GCA_900537225.1	Yarrowia lipolytica	Yarrowia	Ascomycota	4952	4951	4890	3	N/A
GCA_902498895.1	Saprochaete ingens	Saprochaete	Ascomycota	2606893	1232588	4890	8	N/A
1 N/A means the assembly was not surveyed in Marquer et al. [25].
