# Supplementary material for: Peptides derived from Kex2-processed repeat proteins are widely distributed and highly diverse in the Fungi kingdom
Source: Fungal Biol Biotechnol. 2020 Jul 1;7:11. doi: 10.1186/s40694-020-00100-5 (PMC7329392; doi:10.1186/s40694-020-00100-5)
Supplement: Supplementary file 3 — Additional file 3: Table S2. The KEPs detected in this study. [file 40694_2020_100_MOESM3_ESM.xlsx]

## Sheet: Table S2
Table S2. The KEPs detected in this study.
Accession	KEP type1	DUF3328 in vicinity2	Yeast a-mating factor3	Fungal pheromone4	Basidiomycota pheromone5	Strain	Genus	Phylum	HMM profiles	Detection in Marquer et al.6
KXL46831.1	747	x				Acidomyces richmondensis	Acidomyces	Ascomycota		N/A
KXL49192.1	560					Acidomyces richmondensis	Acidomyces	Ascomycota		N/A
KYG40791.1	747	x				Acidomyces richmondensis BFW	Acidomyces	Ascomycota		No
KYG47749.1	560					Acidomyces richmondensis BFW	Acidomyces	Ascomycota		No
KYG49368.1	0					Acidomyces richmondensis BFW	Acidomyces	Ascomycota		No
KFH40911.1	0					Acremonium chrysogenum ATCC 11550	Acremonium	Ascomycota		N/A
KFH45566.1	0					Acremonium chrysogenum ATCC 11550	Acremonium	Ascomycota		N/A
KFH45643.1	0					Acremonium chrysogenum ATCC 11550	Acremonium	Ascomycota		N/A
OAG15116.1	73	x				Alternaria alternata	Alternaria	Ascomycota		No
OAG15636.1	0					Alternaria alternata	Alternaria	Ascomycota		No
OAG17160.1	63					Alternaria alternata	Alternaria	Ascomycota	DUF3563	No
OAG17498.1	65	x				Alternaria alternata	Alternaria	Ascomycota		No
OAG19182.1	16					Alternaria alternata	Alternaria	Ascomycota		No
OAG21290.1	104					Alternaria alternata	Alternaria	Ascomycota		No
OAG22820.1	137	x				Alternaria alternata	Alternaria	Ascomycota		No
OWY43054.1	0					Alternaria alternata	Alternaria	Ascomycota		No
OWY45436.1	155	x				Alternaria alternata	Alternaria	Ascomycota		No
OWY46479.1	229	x				Alternaria alternata	Alternaria	Ascomycota		No
OWY46966.1	63					Alternaria alternata	Alternaria	Ascomycota		No
OWY48178.1	104					Alternaria alternata	Alternaria	Ascomycota		No
OWY51036.1	16					Alternaria alternata	Alternaria	Ascomycota		No
OWY51156.1	65	x				Alternaria alternata	Alternaria	Ascomycota		No
RYN49333.1	0					Alternaria alternata	Alternaria	Ascomycota	ARHGEF5_35:Omega_Repress:DUF4274	No
RYN70919.1	73	x				Alternaria alternata	Alternaria	Ascomycota		Yes
RYN71514.1	155					Alternaria alternata	Alternaria	Ascomycota		No
RYN72144.1	63					Alternaria alternata	Alternaria	Ascomycota	DUF3563	Yes
RYN76010.1	104					Alternaria alternata	Alternaria	Ascomycota		No
RYN78016.1	16					Alternaria alternata	Alternaria	Ascomycota		No
RYN78074.1	65	x				Alternaria alternata	Alternaria	Ascomycota		Yes
RYN81013.1	137					Alternaria alternata	Alternaria	Ascomycota		No
RYN17287.1	367					Alternaria arborescens	Alternaria	Ascomycota		N/A
RYN19195.1	73					Alternaria arborescens	Alternaria	Ascomycota		N/A
RYN23799.1	63					Alternaria arborescens	Alternaria	Ascomycota	DUF3563	N/A
RYN27448.1	137					Alternaria arborescens	Alternaria	Ascomycota		N/A
RYN37767.1	16					Alternaria arborescens	Alternaria	Ascomycota		N/A
RYN37989.1	65	x				Alternaria arborescens	Alternaria	Ascomycota		N/A
RYN41300.1	246					Alternaria arborescens	Alternaria	Ascomycota		N/A
RYO18021.1	73	x				Alternaria arborescens	Alternaria	Ascomycota		N/A
RYO18733.1	63					Alternaria arborescens	Alternaria	Ascomycota	DUF3563	N/A
RYO19836.1	137					Alternaria arborescens	Alternaria	Ascomycota		N/A
RYO22874.1	367					Alternaria arborescens	Alternaria	Ascomycota		N/A
RYO30144.1	367					Alternaria arborescens	Alternaria	Ascomycota		N/A
RYO31444.1	65	x				Alternaria arborescens	Alternaria	Ascomycota		N/A
RYO31482.1	16					Alternaria arborescens	Alternaria	Ascomycota		N/A
RYO40842.1	0					Alternaria arborescens	Alternaria	Ascomycota		N/A
RYO48437.1	16					Alternaria arborescens	Alternaria	Ascomycota		N/A
RYO55531.1	73					Alternaria arborescens	Alternaria	Ascomycota		N/A
RYO59630.1	137					Alternaria arborescens	Alternaria	Ascomycota		N/A
RYO61885.1	65	x				Alternaria arborescens	Alternaria	Ascomycota		N/A
RYO70609.1	63	x				Alternaria arborescens	Alternaria	Ascomycota	DUF3563	N/A
RYO71936.1	0					Alternaria arborescens	Alternaria	Ascomycota		N/A
RYO27869.1	73	x				Alternaria gaisen	Alternaria	Ascomycota		N/A
RYO34171.1	63					Alternaria gaisen	Alternaria	Ascomycota	DUF3563	N/A
RYO36746.1	65	x				Alternaria gaisen	Alternaria	Ascomycota		N/A
RYO36783.1	16					Alternaria gaisen	Alternaria	Ascomycota		N/A
RYO49955.1	0					Alternaria gaisen	Alternaria	Ascomycota		N/A
RYO50266.1	229	x				Alternaria gaisen	Alternaria	Ascomycota		N/A
RYO51644.1	155					Alternaria gaisen	Alternaria	Ascomycota		N/A
RII10663.1	104					Alternaria sp. MG1	Alternaria	Ascomycota		N/A
RII24297.1	65					Alternaria sp. MG1	Alternaria	Ascomycota		N/A
RII24674.1	16					Alternaria sp. MG1	Alternaria	Ascomycota		N/A
RYN17469.1	65	x				Alternaria tenuissima	Alternaria	Ascomycota		N/A
RYN19384.1	73					Alternaria tenuissima	Alternaria	Ascomycota		N/A
RYN19570.1	104					Alternaria tenuissima	Alternaria	Ascomycota		N/A
RYN21572.1	155	x				Alternaria tenuissima	Alternaria	Ascomycota		N/A
RYN26231.1	63					Alternaria tenuissima	Alternaria	Ascomycota	DUF3563	N/A
RYN31538.1	16					Alternaria tenuissima	Alternaria	Ascomycota		N/A
RYN31831.1	16					Alternaria tenuissima	Alternaria	Ascomycota		N/A
RYN34160.1	137					Alternaria tenuissima	Alternaria	Ascomycota		N/A
RYN35363.1	246					Alternaria tenuissima	Alternaria	Ascomycota		N/A
RYN45531.1	73	x				Alternaria tenuissima	Alternaria	Ascomycota		N/A
RYN48236.1	65					Alternaria tenuissima	Alternaria	Ascomycota		N/A
RYN48670.1	155					Alternaria tenuissima	Alternaria	Ascomycota		N/A
RYN49633.1	73	x				Alternaria tenuissima	Alternaria	Ascomycota		N/A
RYN50200.1	104					Alternaria tenuissima	Alternaria	Ascomycota		N/A
RYN51048.1	155					Alternaria tenuissima	Alternaria	Ascomycota		N/A
RYN54495.1	63					Alternaria tenuissima	Alternaria	Ascomycota	DUF3563	N/A
RYN55462.1	63					Alternaria tenuissima	Alternaria	Ascomycota		N/A
RYN55939.1	104					Alternaria tenuissima	Alternaria	Ascomycota		N/A
RYN58616.1	16					Alternaria tenuissima	Alternaria	Ascomycota		N/A
RYN63171.1	65	x				Alternaria tenuissima	Alternaria	Ascomycota		N/A
RYN64116.1	0					Alternaria tenuissima	Alternaria	Ascomycota		N/A
RYN67893.1	229	x				Alternaria tenuissima	Alternaria	Ascomycota		N/A
RYN75338.1	73	x				Alternaria tenuissima	Alternaria	Ascomycota		N/A
RYN82707.1	63					Alternaria tenuissima	Alternaria	Ascomycota		N/A
RYN89844.1	229	x				Alternaria tenuissima	Alternaria	Ascomycota		N/A
RYN91774.1	246					Alternaria tenuissima	Alternaria	Ascomycota		N/A
RYN92041.1	73	x				Alternaria tenuissima	Alternaria	Ascomycota		N/A
RYN93321.1	63					Alternaria tenuissima	Alternaria	Ascomycota		N/A
RYN94078.1	155					Alternaria tenuissima	Alternaria	Ascomycota		N/A
RYN94541.1	104					Alternaria tenuissima	Alternaria	Ascomycota		N/A
RYN94727.1	137					Alternaria tenuissima	Alternaria	Ascomycota		N/A
RYN95906.1	16					Alternaria tenuissima	Alternaria	Ascomycota		N/A
RYN96118.1	65	x				Alternaria tenuissima	Alternaria	Ascomycota		N/A
RYO08157.1	16					Alternaria tenuissima	Alternaria	Ascomycota		N/A
RYO08280.1	65					Alternaria tenuissima	Alternaria	Ascomycota		N/A
RYO08377.1	73					Alternaria tenuissima	Alternaria	Ascomycota		N/A
RYO08601.1	246					Alternaria tenuissima	Alternaria	Ascomycota		N/A
RYO11973.1	137					Alternaria tenuissima	Alternaria	Ascomycota		N/A
RYO12485.1	63					Alternaria tenuissima	Alternaria	Ascomycota		N/A
RYO13531.1	104					Alternaria tenuissima	Alternaria	Ascomycota		N/A
RYO22203.1	246					Alternaria tenuissima	Alternaria	Ascomycota		N/A
RYO23217.1	16					Alternaria tenuissima	Alternaria	Ascomycota		N/A
RYO23454.1	65	x				Alternaria tenuissima	Alternaria	Ascomycota		N/A
RYO49044.1	63					Alternaria tenuissima	Alternaria	Ascomycota		N/A
RYO52170.1	16					Alternaria tenuissima	Alternaria	Ascomycota		N/A
RYO52338.1	65	x				Alternaria tenuissima	Alternaria	Ascomycota		N/A
RYO53774.1	73					Alternaria tenuissima	Alternaria	Ascomycota		N/A
RYO57561.1	104					Alternaria tenuissima	Alternaria	Ascomycota		N/A
RYO66432.1	0					Alternaria tenuissima	Alternaria	Ascomycota		N/A
RYO68749.1	229	x				Alternaria tenuissima	Alternaria	Ascomycota		N/A
PSS10920.1	0	x				Amorphotheca resinae ATCC 22711	Amorphotheca	Ascomycota		N/A
PSS12324.1	0	x				Amorphotheca resinae ATCC 22711	Amorphotheca	Ascomycota	cpYpsA	N/A
PSS25004.1	0					Amorphotheca resinae ATCC 22711	Amorphotheca	Ascomycota		N/A
PSS27704.1	2					Amorphotheca resinae ATCC 22711	Amorphotheca	Ascomycota		N/A
PSS28071.1	0					Amorphotheca resinae ATCC 22711	Amorphotheca	Ascomycota		N/A
RVD85332.1	0					Arthrobotrys flagrans	Arthrobotrys	Ascomycota	RRM_1	N/A
RVD86244.1	360					Arthrobotrys flagrans	Arthrobotrys	Ascomycota		N/A
RVD86777.1	0					Arthrobotrys flagrans	Arthrobotrys	Ascomycota	Egh16-like	N/A
RVD88819.1	0					Arthrobotrys flagrans	Arthrobotrys	Ascomycota		N/A
RVD89441.1	0					Arthrobotrys flagrans	Arthrobotrys	Ascomycota		N/A
TGJ65494.1	0					Arthrobotrys oligospora	Arthrobotrys	Ascomycota		N/A
TGJ65817.1	360					Arthrobotrys oligospora	Arthrobotrys	Ascomycota		Yes
TGJ66136.1	0					Arthrobotrys oligospora	Arthrobotrys	Ascomycota		N/A
TGJ72336.1	518					Arthrobotrys oligospora	Arthrobotrys	Ascomycota		Yes
TGJ73889.1	0	x				Arthrobotrys oligospora	Arthrobotrys	Ascomycota		N/A
TGJ75273.1	549					Arthrobotrys oligospora	Arthrobotrys	Ascomycota		Yes
EGX43306.1	0	x				Arthrobotrys oligospora ATCC 24927	Arthrobotrys	Ascomycota		No
EGX46142.1	0					Arthrobotrys oligospora ATCC 24927	Arthrobotrys	Ascomycota		No
EGX48310.1	549					Arthrobotrys oligospora ATCC 24927	Arthrobotrys	Ascomycota		Yes
EGX48590.1	0					Arthrobotrys oligospora ATCC 24927	Arthrobotrys	Ascomycota		No
EGX53144.1	518					Arthrobotrys oligospora ATCC 24927	Arthrobotrys	Ascomycota		Yes
EGX54146.1	360					Arthrobotrys oligospora ATCC 24927	Arthrobotrys	Ascomycota		Yes
RPA72567.1	0					Ascobolus immersus RN42	Ascobolus	Ascomycota		N/A
RPA73162.1	0					Ascobolus immersus RN42	Ascobolus	Ascomycota		N/A
RPA73953.1	0					Ascobolus immersus RN42	Ascobolus	Ascomycota		N/A
RPA75179.1	0					Ascobolus immersus RN42	Ascobolus	Ascomycota		N/A
RPA75720.1	0	x				Ascobolus immersus RN42	Ascobolus	Ascomycota		N/A
RPA75947.1	0					Ascobolus immersus RN42	Ascobolus	Ascomycota		N/A
RPA76075.1	0					Ascobolus immersus RN42	Ascobolus	Ascomycota	KH_dom-like	N/A
RPA78075.1	0					Ascobolus immersus RN42	Ascobolus	Ascomycota		N/A
RPA78097.1	0					Ascobolus immersus RN42	Ascobolus	Ascomycota		N/A
RPA80833.1	0					Ascobolus immersus RN42	Ascobolus	Ascomycota		N/A
RPA82566.1	0					Ascobolus immersus RN42	Ascobolus	Ascomycota	YcxB:HHH_2:HHH_8:UPF0113_N:FAM193_C:Penicillinase_R	N/A
RPA84033.1	0					Ascobolus immersus RN42	Ascobolus	Ascomycota		N/A
RPA84342.1	0					Ascobolus immersus RN42	Ascobolus	Ascomycota		N/A
RPA85310.1	0					Ascobolus immersus RN42	Ascobolus	Ascomycota		N/A
RPA85854.1	0	x				Ascobolus immersus RN42	Ascobolus	Ascomycota		N/A
RPA86926.1	0					Ascobolus immersus RN42	Ascobolus	Ascomycota		N/A
RPA88109.1	0					Ascobolus immersus RN42	Ascobolus	Ascomycota		N/A
KZM21319.1	184	x				Ascochyta rabiei	Ascochyta	Ascomycota	Ribosomal_L32p:DUF3660:DUF3127	N/A
KZM22492.1	15	x				Ascochyta rabiei	Ascochyta	Ascomycota		N/A
KZM23108.1	67					Ascochyta rabiei	Ascochyta	Ascomycota		N/A
KZM23731.1	249	x				Ascochyta rabiei	Ascochyta	Ascomycota		N/A
KZM25542.1	0					Ascochyta rabiei	Ascochyta	Ascomycota		N/A
KZM25680.1	16					Ascochyta rabiei	Ascochyta	Ascomycota		N/A
KZM26089.1	0					Ascochyta rabiei	Ascochyta	Ascomycota		N/A
KZM28519.1	0					Ascochyta rabiei	Ascochyta	Ascomycota		N/A
KZM28728.1	0	x				Ascochyta rabiei	Ascochyta	Ascomycota		N/A
TGZ76203.1	0					Ascodesmis nigricans	Ascodesmis	Ascomycota		N/A
TGZ76428.1	0					Ascodesmis nigricans	Ascodesmis	Ascomycota		N/A
TGZ78018.1	0					Ascodesmis nigricans	Ascodesmis	Ascomycota		N/A
TGZ78645.1	0					Ascodesmis nigricans	Ascodesmis	Ascomycota		N/A
KZZ88832.1	0					Ascosphaera apis ARSEF 7405	Ascosphaera	Ascomycota		N/A
KZZ91310.1	0					Ascosphaera apis ARSEF 7405	Ascosphaera	Ascomycota		N/A
RAH66597.1	34	x				Aspergillus aculeatinus CBS 121060	Aspergillus	Ascomycota		N/A
RAH69640.1	570					Aspergillus aculeatinus CBS 121060	Aspergillus	Ascomycota		N/A
RAH69865.1	17	x				Aspergillus aculeatinus CBS 121060	Aspergillus	Ascomycota		N/A
RAH71281.1	44	x				Aspergillus aculeatinus CBS 121060	Aspergillus	Ascomycota		N/A
RAH72722.1	5			x		Aspergillus aculeatinus CBS 121060	Aspergillus	Ascomycota		N/A
RAH74719.1	78					Aspergillus aculeatinus CBS 121060	Aspergillus	Ascomycota		N/A
RAH75074.1	208					Aspergillus aculeatinus CBS 121060	Aspergillus	Ascomycota		N/A
OJJ94959.1	208					Aspergillus aculeatus ATCC 16872	Aspergillus	Ascomycota		No
OJJ95582.1	44	x				Aspergillus aculeatus ATCC 16872	Aspergillus	Ascomycota		Yes
OJJ99030.1	0	x				Aspergillus aculeatus ATCC 16872	Aspergillus	Ascomycota		No
OJK00586.1	5			x		Aspergillus aculeatus ATCC 16872	Aspergillus	Ascomycota		No
OJK00837.1	34	x				Aspergillus aculeatus ATCC 16872	Aspergillus	Ascomycota		Yes
OJK00942.1	13	x				Aspergillus aculeatus ATCC 16872	Aspergillus	Ascomycota		Yes
OJK01992.1	17	x				Aspergillus aculeatus ATCC 16872	Aspergillus	Ascomycota		Yes
OJK03981.1	0					Aspergillus aculeatus ATCC 16872	Aspergillus	Ascomycota		No
OJK04264.1	78					Aspergillus aculeatus ATCC 16872	Aspergillus	Ascomycota		No
PIG79149.1	0					Aspergillus arachidicola	Aspergillus	Ascomycota		N/A
PIG79613.1	120					Aspergillus arachidicola	Aspergillus	Ascomycota		N/A
PIG82268.1	28	x				Aspergillus arachidicola	Aspergillus	Ascomycota	TPR_7	N/A
PIG85000.1	74					Aspergillus arachidicola	Aspergillus	Ascomycota		N/A
PIG85367.1	28	x				Aspergillus arachidicola	Aspergillus	Ascomycota		N/A
PIG86587.1	0					Aspergillus arachidicola	Aspergillus	Ascomycota		N/A
PIG87550.1	21					Aspergillus arachidicola	Aspergillus	Ascomycota		N/A
PIG88084.1	17	x				Aspergillus arachidicola	Aspergillus	Ascomycota		N/A
PIG89612.1	5			x		Aspergillus arachidicola	Aspergillus	Ascomycota		N/A
PIG90226.1	19	x				Aspergillus arachidicola	Aspergillus	Ascomycota	ustiloxin-type	N/A
GCB17215.1	829	x				Aspergillus awamori	Aspergillus	Ascomycota		N/A
GCB17230.1	90	x				Aspergillus awamori	Aspergillus	Ascomycota	Sda:DUF2564	N/A
GCB18995.1	60					Aspergillus awamori	Aspergillus	Ascomycota		N/A
GCB19215.1	21					Aspergillus awamori	Aspergillus	Ascomycota		N/A
GCB20057.1	0	x				Aspergillus awamori	Aspergillus	Ascomycota		N/A
GCB20683.1	326	x				Aspergillus awamori	Aspergillus	Ascomycota		N/A
GCB21136.1	253	x				Aspergillus awamori	Aspergillus	Ascomycota		N/A
GCB21439.1	17	x				Aspergillus awamori	Aspergillus	Ascomycota		N/A
GCB22304.1	5			x		Aspergillus awamori	Aspergillus	Ascomycota		N/A
GCB23277.1	81	x				Aspergillus awamori	Aspergillus	Ascomycota		N/A
GCB25112.1	282					Aspergillus awamori	Aspergillus	Ascomycota		N/A
GCB26498.1	13	x				Aspergillus awamori	Aspergillus	Ascomycota	DUF4485:Fibrinogen_BP	N/A
OGM40854.1	5			x		Aspergillus bombycis	Aspergillus	Ascomycota		N/A
OGM40944.1	21					Aspergillus bombycis	Aspergillus	Ascomycota		N/A
OGM41707.1	0					Aspergillus bombycis	Aspergillus	Ascomycota		N/A
OGM41841.1	74					Aspergillus bombycis	Aspergillus	Ascomycota		N/A
OGM44998.1	64	x				Aspergillus bombycis	Aspergillus	Ascomycota		N/A
OGM45097.1	28					Aspergillus bombycis	Aspergillus	Ascomycota		N/A
OGM48997.1	0					Aspergillus bombycis	Aspergillus	Ascomycota		N/A
OGM49685.1	120					Aspergillus bombycis	Aspergillus	Ascomycota		N/A
OGM50629.1	17					Aspergillus bombycis	Aspergillus	Ascomycota		N/A
OGM51052.1	28	x				Aspergillus bombycis	Aspergillus	Ascomycota	TPR_7	N/A
OJJ66210.1	66	x				Aspergillus brasiliensis CBS 101740	Aspergillus	Ascomycota		Yes
OJJ67983.1	34	x				Aspergillus brasiliensis CBS 101740	Aspergillus	Ascomycota		N/A
OJJ69823.1	0	x				Aspergillus brasiliensis CBS 101740	Aspergillus	Ascomycota		N/A
OJJ70798.1	5			x		Aspergillus brasiliensis CBS 101740	Aspergillus	Ascomycota		N/A
OJJ71895.1	12					Aspergillus brasiliensis CBS 101740	Aspergillus	Ascomycota	HeH:Ish1:SAP	Yes
OJJ73129.1	81	x				Aspergillus brasiliensis CBS 101740	Aspergillus	Ascomycota		Yes
OJJ74850.1	0					Aspergillus brasiliensis CBS 101740	Aspergillus	Ascomycota		N/A
OJJ77153.1	21					Aspergillus brasiliensis CBS 101740	Aspergillus	Ascomycota		N/A
OJJ77416.1	60					Aspergillus brasiliensis CBS 101740	Aspergillus	Ascomycota		Yes
RAH39811.1	78					Aspergillus brunneoviolaceus CBS 621.78	Aspergillus	Ascomycota		N/A
RAH41874.1	34					Aspergillus brunneoviolaceus CBS 621.78	Aspergillus	Ascomycota		N/A
RAH46176.1	0	x				Aspergillus brunneoviolaceus CBS 621.78	Aspergillus	Ascomycota		N/A
RAH46433.1	5			x		Aspergillus brunneoviolaceus CBS 621.78	Aspergillus	Ascomycota		N/A
RAH47371.1	208					Aspergillus brunneoviolaceus CBS 621.78	Aspergillus	Ascomycota		N/A
RAH47913.1	17	x				Aspergillus brunneoviolaceus CBS 621.78	Aspergillus	Ascomycota		N/A
RAH49186.1	239	x				Aspergillus brunneoviolaceus CBS 621.78	Aspergillus	Ascomycota	Toxin_13	N/A
RAH50433.1	0	x				Aspergillus brunneoviolaceus CBS 621.78	Aspergillus	Ascomycota		N/A
CEL04710.1	0					Aspergillus calidoustus	Aspergillus	Ascomycota		N/A
CEL04871.1	0					Aspergillus calidoustus	Aspergillus	Ascomycota		N/A
CEL06928.1	163					Aspergillus calidoustus	Aspergillus	Ascomycota		N/A
CEL11000.1	0					Aspergillus calidoustus	Aspergillus	Ascomycota		N/A
CEN60397.1	0					Aspergillus calidoustus	Aspergillus	Ascomycota	CBM_14	N/A
CEN61514.1	5			x		Aspergillus calidoustus	Aspergillus	Ascomycota		N/A
PKY00124.1	0					Aspergillus campestris IBT 28561	Aspergillus	Ascomycota		N/A
PKY00133.1	597					Aspergillus campestris IBT 28561	Aspergillus	Ascomycota		N/A
PKY00259.1	484					Aspergillus campestris IBT 28561	Aspergillus	Ascomycota		N/A
PKY00675.1	166	x				Aspergillus campestris IBT 28561	Aspergillus	Ascomycota		N/A
PKY02234.1	28	x				Aspergillus campestris IBT 28561	Aspergillus	Ascomycota		N/A
PKY03999.1	5			x		Aspergillus campestris IBT 28561	Aspergillus	Ascomycota		N/A
PKY04376.1	0	x				Aspergillus campestris IBT 28561	Aspergillus	Ascomycota		N/A
PKY04384.1	0	x				Aspergillus campestris IBT 28561	Aspergillus	Ascomycota	PP1_bind	N/A
PKY04426.1	0					Aspergillus campestris IBT 28561	Aspergillus	Ascomycota		N/A
PKY08459.1	0					Aspergillus campestris IBT 28561	Aspergillus	Ascomycota		N/A
PKY08651.1	445	x				Aspergillus campestris IBT 28561	Aspergillus	Ascomycota		N/A
PLB35156.1	445	x				Aspergillus candidus	Aspergillus	Ascomycota		N/A
PLB36309.1	5			x		Aspergillus candidus	Aspergillus	Ascomycota		N/A
PLB36781.1	597					Aspergillus candidus	Aspergillus	Ascomycota		N/A
PLB38962.1	28	x				Aspergillus candidus	Aspergillus	Ascomycota		N/A
PLB39877.1	484					Aspergillus candidus	Aspergillus	Ascomycota		N/A
OOF90601.1	305	x				Aspergillus carbonarius ITEM 5010	Aspergillus	Ascomycota		N/A
OOF90650.1	66	x				Aspergillus carbonarius ITEM 5010	Aspergillus	Ascomycota		N/A
OOF92024.1	34	x				Aspergillus carbonarius ITEM 5010	Aspergillus	Ascomycota		N/A
OOF92590.1	166	x				Aspergillus carbonarius ITEM 5010	Aspergillus	Ascomycota		N/A
OOF93039.1	21					Aspergillus carbonarius ITEM 5010	Aspergillus	Ascomycota		N/A
OOF93340.1	17	x				Aspergillus carbonarius ITEM 5010	Aspergillus	Ascomycota		N/A
OOF95305.1	224					Aspergillus carbonarius ITEM 5010	Aspergillus	Ascomycota	Trm5_N	N/A
OOF95574.1	161	x				Aspergillus carbonarius ITEM 5010	Aspergillus	Ascomycota		N/A
OOF95604.1	681	x				Aspergillus carbonarius ITEM 5010	Aspergillus	Ascomycota		N/A
OOF96556.1	12					Aspergillus carbonarius ITEM 5010	Aspergillus	Ascomycota	SAP:HeH:Ish1	N/A
OOF96912.1	5			x		Aspergillus carbonarius ITEM 5010	Aspergillus	Ascomycota		N/A
OOF96947.1	5			x		Aspergillus carbonarius ITEM 5010	Aspergillus	Ascomycota		N/A
OOF98775.1	302	x				Aspergillus carbonarius ITEM 5010	Aspergillus	Ascomycota		N/A
EAW08970.1	77	x				Aspergillus clavatus NRRL 1	Aspergillus	Ascomycota		N/A
EAW11125.1	0			x		Aspergillus clavatus NRRL 1	Aspergillus	Ascomycota		N/A
EAW12365.1	99	x				Aspergillus clavatus NRRL 1	Aspergillus	Ascomycota		N/A
RAK83224.1	5			x		Aspergillus costaricaensis CBS 115574	Aspergillus	Ascomycota		N/A
RAK84172.1	60					Aspergillus costaricaensis CBS 115574	Aspergillus	Ascomycota		N/A
RAK84472.1	17	x				Aspergillus costaricaensis CBS 115574	Aspergillus	Ascomycota		N/A
RAK87216.1	34	x				Aspergillus costaricaensis CBS 115574	Aspergillus	Ascomycota		N/A
RAK88911.1	21					Aspergillus costaricaensis CBS 115574	Aspergillus	Ascomycota		N/A
RAK89399.1	66	x				Aspergillus costaricaensis CBS 115574	Aspergillus	Ascomycota		N/A
RAK90135.1	128	x				Aspergillus costaricaensis CBS 115574	Aspergillus	Ascomycota		N/A
RAK90876.1	253	x				Aspergillus costaricaensis CBS 115574	Aspergillus	Ascomycota		N/A
ODM14285.1	0					Aspergillus cristatus	Aspergillus	Ascomycota		N/A
ODM15172.1	439					Aspergillus cristatus	Aspergillus	Ascomycota		N/A
ODM17257.1	596	x				Aspergillus cristatus	Aspergillus	Ascomycota		N/A
ODM17761.1	466					Aspergillus cristatus	Aspergillus	Ascomycota		N/A
ODM17797.1	443					Aspergillus cristatus	Aspergillus	Ascomycota		N/A
ODM18793.1	439					Aspergillus cristatus	Aspergillus	Ascomycota		N/A
ODM19698.1	716					Aspergillus cristatus	Aspergillus	Ascomycota		N/A
ODM20040.1	706					Aspergillus cristatus	Aspergillus	Ascomycota		N/A
ODM20320.1	439					Aspergillus cristatus	Aspergillus	Ascomycota		N/A
ODM20723.1	331					Aspergillus cristatus	Aspergillus	Ascomycota		N/A
ODM22091.1	688					Aspergillus cristatus	Aspergillus	Ascomycota		N/A
ODM23766.1	0					Aspergillus cristatus	Aspergillus	Ascomycota		N/A
PYH87826.1	0					Aspergillus ellipticus CBS 707.79	Aspergillus	Ascomycota		N/A
PYH88784.1	0					Aspergillus ellipticus CBS 707.79	Aspergillus	Ascomycota		N/A
PYH88908.1	0	x				Aspergillus ellipticus CBS 707.79	Aspergillus	Ascomycota		N/A
PYH91645.1	17	x				Aspergillus ellipticus CBS 707.79	Aspergillus	Ascomycota		N/A
PYH92741.1	522					Aspergillus ellipticus CBS 707.79	Aspergillus	Ascomycota		N/A
PYH93995.1	791	x				Aspergillus ellipticus CBS 707.79	Aspergillus	Ascomycota		N/A
PYH94050.1	219	x				Aspergillus ellipticus CBS 707.79	Aspergillus	Ascomycota		N/A
PYH94413.1	5			x		Aspergillus ellipticus CBS 707.79	Aspergillus	Ascomycota		N/A
PYH94623.1	0					Aspergillus ellipticus CBS 707.79	Aspergillus	Ascomycota		N/A
PYH95728.1	0					Aspergillus ellipticus CBS 707.79	Aspergillus	Ascomycota		N/A
PYH96953.1	0					Aspergillus ellipticus CBS 707.79	Aspergillus	Ascomycota		N/A
PYH98986.1	0	x				Aspergillus ellipticus CBS 707.79	Aspergillus	Ascomycota		N/A
PYH99568.1	0	x				Aspergillus ellipticus CBS 707.79	Aspergillus	Ascomycota		N/A
PYH99903.1	0					Aspergillus ellipticus CBS 707.79	Aspergillus	Ascomycota		N/A
PWY62495.1	5	x		x		Aspergillus eucalypticola CBS 122712	Aspergillus	Ascomycota		N/A
PWY63103.1	17	x				Aspergillus eucalypticola CBS 122712	Aspergillus	Ascomycota		N/A
PWY68802.1	0					Aspergillus eucalypticola CBS 122712	Aspergillus	Ascomycota		N/A
PWY69334.1	34	x				Aspergillus eucalypticola CBS 122712	Aspergillus	Ascomycota		N/A
PWY71211.1	66	x				Aspergillus eucalypticola CBS 122712	Aspergillus	Ascomycota		N/A
PWY71381.1	0					Aspergillus eucalypticola CBS 122712	Aspergillus	Ascomycota		N/A
PWY77623.1	21					Aspergillus eucalypticola CBS 122712	Aspergillus	Ascomycota		N/A
PWY82640.1	128	x				Aspergillus eucalypticola CBS 122712	Aspergillus	Ascomycota		N/A
PWY82649.1	640	x				Aspergillus eucalypticola CBS 122712	Aspergillus	Ascomycota		N/A
PWY85116.1	0					Aspergillus eucalypticola CBS 122712	Aspergillus	Ascomycota		N/A
PWY85270.1	0					Aspergillus eucalypticola CBS 122712	Aspergillus	Ascomycota	Thioredoxin_2:OST3_OST6:Thioredoxin	N/A
RAK70984.1	78					Aspergillus fijiensis CBS 313.89	Aspergillus	Ascomycota		N/A
RAK74553.1	34	x				Aspergillus fijiensis CBS 313.89	Aspergillus	Ascomycota		N/A
RAK75867.1	17	x				Aspergillus fijiensis CBS 313.89	Aspergillus	Ascomycota		N/A
RAK79335.1	825					Aspergillus fijiensis CBS 313.89	Aspergillus	Ascomycota		N/A
RAK79891.1	570					Aspergillus fijiensis CBS 313.89	Aspergillus	Ascomycota		N/A
RAK82478.1	5			x		Aspergillus fijiensis CBS 313.89	Aspergillus	Ascomycota		N/A
EAW15449.1	77	x				Aspergillus fischeri NRRL 181	Aspergillus	Ascomycota		No
EAW15854.1	5			x		Aspergillus fischeri NRRL 181	Aspergillus	Ascomycota		No
EAW20360.1	113					Aspergillus fischeri NRRL 181	Aspergillus	Ascomycota	BTRD1	No
EAW25593.1	288					Aspergillus fischeri NRRL 181	Aspergillus	Ascomycota		No
RAQ42662.1	74					Aspergillus flavus	Aspergillus	Ascomycota		N/A
RAQ43431.1	19	x				Aspergillus flavus	Aspergillus	Ascomycota	ustiloxin-type	N/A
RAQ43512.1	0					Aspergillus flavus	Aspergillus	Ascomycota		N/A
RAQ43823.1	5			x		Aspergillus flavus	Aspergillus	Ascomycota		N/A
RAQ44979.1	61	x				Aspergillus flavus	Aspergillus	Ascomycota		N/A
RAQ46296.1	0					Aspergillus flavus	Aspergillus	Ascomycota		N/A
RAQ50224.1	112	x				Aspergillus flavus	Aspergillus	Ascomycota		N/A
RAQ50289.1	214					Aspergillus flavus	Aspergillus	Ascomycota		N/A
RAQ50441.1	125					Aspergillus flavus	Aspergillus	Ascomycota		N/A
RAQ50859.1	64					Aspergillus flavus	Aspergillus	Ascomycota		N/A
RAQ51073.1	28	x				Aspergillus flavus	Aspergillus	Ascomycota		N/A
RAQ51491.1	120					Aspergillus flavus	Aspergillus	Ascomycota		N/A
RAQ54719.1	169					Aspergillus flavus	Aspergillus	Ascomycota		N/A
RAQ55516.1	17	x				Aspergillus flavus	Aspergillus	Ascomycota		N/A
RAQ55583.1	21					Aspergillus flavus	Aspergillus	Ascomycota		N/A
RAQ59651.1	28	x				Aspergillus flavus	Aspergillus	Ascomycota		N/A
RAQ59710.1	0	x				Aspergillus flavus	Aspergillus	Ascomycota		N/A
RAQ59954.1	64					Aspergillus flavus	Aspergillus	Ascomycota		N/A
RAQ60541.1	64					Aspergillus flavus	Aspergillus	Ascomycota		N/A
RAQ62062.1	21					Aspergillus flavus	Aspergillus	Ascomycota		N/A
RAQ65993.1	17	x				Aspergillus flavus	Aspergillus	Ascomycota		N/A
RAQ66088.1	120					Aspergillus flavus	Aspergillus	Ascomycota		N/A
RAQ66433.1	561					Aspergillus flavus	Aspergillus	Ascomycota		N/A
RAQ66747.1	214					Aspergillus flavus	Aspergillus	Ascomycota		N/A
RAQ66891.1	125					Aspergillus flavus	Aspergillus	Ascomycota		N/A
RAQ67425.1	112	x				Aspergillus flavus	Aspergillus	Ascomycota		N/A
RAQ67568.1	74					Aspergillus flavus	Aspergillus	Ascomycota		N/A
RAQ67862.1	5			x		Aspergillus flavus	Aspergillus	Ascomycota		N/A
RAQ67925.1	28	x				Aspergillus flavus	Aspergillus	Ascomycota	TPR_7	N/A
RAQ69111.1	28	x				Aspergillus flavus	Aspergillus	Ascomycota	TPR_7	N/A
RAQ69247.1	19	x				Aspergillus flavus	Aspergillus	Ascomycota	ustiloxin-type	N/A
RAQ72405.1	61	x				Aspergillus flavus	Aspergillus	Ascomycota		N/A
RAQ74187.1	17	x				Aspergillus flavus	Aspergillus	Ascomycota		N/A
RAQ75251.1	74					Aspergillus flavus	Aspergillus	Ascomycota		N/A
RAQ75690.1	112	x				Aspergillus flavus	Aspergillus	Ascomycota		N/A
RAQ75858.1	28	x				Aspergillus flavus	Aspergillus	Ascomycota		N/A
RAQ75894.1	44	x			x	Aspergillus flavus	Aspergillus	Ascomycota		N/A
RAQ77181.1	169					Aspergillus flavus	Aspergillus	Ascomycota		N/A
RAQ77425.1	125					Aspergillus flavus	Aspergillus	Ascomycota		N/A
RAQ78216.1	61	x				Aspergillus flavus	Aspergillus	Ascomycota		N/A
RAQ78643.1	21					Aspergillus flavus	Aspergillus	Ascomycota		N/A
RAQ79439.1	561					Aspergillus flavus	Aspergillus	Ascomycota		N/A
RAQ79703.1	5			x		Aspergillus flavus	Aspergillus	Ascomycota		N/A
RAQ79930.1	214					Aspergillus flavus	Aspergillus	Ascomycota		N/A
RAQ80131.1	169					Aspergillus flavus	Aspergillus	Ascomycota		N/A
RAQ80530.1	19	x				Aspergillus flavus	Aspergillus	Ascomycota	ustiloxin-type	N/A
RMZ37269.1	44	x				Aspergillus flavus	Aspergillus	Ascomycota		N/A
RMZ37683.1	17	x				Aspergillus flavus	Aspergillus	Ascomycota		N/A
RMZ38532.1	125					Aspergillus flavus	Aspergillus	Ascomycota		N/A
RMZ38551.1	214					Aspergillus flavus	Aspergillus	Ascomycota		N/A
RMZ39089.1	28	x				Aspergillus flavus	Aspergillus	Ascomycota	TPR_7	N/A
RMZ41040.1	112	x				Aspergillus flavus	Aspergillus	Ascomycota	tRNA_lig_kinase:Rad60-SLD_2	N/A
RMZ41364.1	74					Aspergillus flavus	Aspergillus	Ascomycota		N/A
RMZ41536.1	5			x		Aspergillus flavus	Aspergillus	Ascomycota		N/A
RMZ42481.1	61	x				Aspergillus flavus	Aspergillus	Ascomycota		N/A
RMZ43093.1	120					Aspergillus flavus	Aspergillus	Ascomycota		N/A
RMZ44424.1	21					Aspergillus flavus	Aspergillus	Ascomycota		N/A
RMZ46045.1	28	x				Aspergillus flavus	Aspergillus	Ascomycota		N/A
RMZ46387.1	169					Aspergillus flavus	Aspergillus	Ascomycota		N/A
RMZ48049.1	64					Aspergillus flavus	Aspergillus	Ascomycota		N/A
RMZ48649.1	19	x				Aspergillus flavus	Aspergillus	Ascomycota	ustiloxin-type	N/A
KJJ30346.1	21					Aspergillus flavus AF70	Aspergillus	Ascomycota		N/A
KJJ33975.1	74					Aspergillus flavus AF70	Aspergillus	Ascomycota		N/A
KOC07654.1	64					Aspergillus flavus AF70	Aspergillus	Ascomycota		N/A
KOC08106.1	169					Aspergillus flavus AF70	Aspergillus	Ascomycota		N/A
KOC09047.1	112	x				Aspergillus flavus AF70	Aspergillus	Ascomycota	tRNA_lig_kinase:DUF3489	N/A
KOC09278.1	163					Aspergillus flavus AF70	Aspergillus	Ascomycota		N/A
KOC09807.1	5			x		Aspergillus flavus AF70	Aspergillus	Ascomycota		N/A
KOC10981.1	28	x				Aspergillus flavus AF70	Aspergillus	Ascomycota		N/A
KOC14309.1	61	x				Aspergillus flavus AF70	Aspergillus	Ascomycota		N/A
KOC14829.1	28	x				Aspergillus flavus AF70	Aspergillus	Ascomycota	TPR_7	N/A
KOC16020.1	17	x				Aspergillus flavus AF70	Aspergillus	Ascomycota		N/A
KOC16385.1	120					Aspergillus flavus AF70	Aspergillus	Ascomycota		N/A
KOC18603.1	19	x				Aspergillus flavus AF70	Aspergillus	Ascomycota	ustiloxin-type	N/A
EED45230.1	169					Aspergillus flavus NRRL3357	Aspergillus	Ascomycota		N/A
EED45484.1	163					Aspergillus flavus NRRL3357	Aspergillus	Ascomycota		N/A
EED45740.1	21					Aspergillus flavus NRRL3357	Aspergillus	Ascomycota		N/A
EED46244.1	61	x				Aspergillus flavus NRRL3357	Aspergillus	Ascomycota		N/A
EED46703.1	0					Aspergillus flavus NRRL3357	Aspergillus	Ascomycota		N/A
EED47302.1	0					Aspergillus flavus NRRL3357	Aspergillus	Ascomycota		N/A
EED47356.1	214					Aspergillus flavus NRRL3357	Aspergillus	Ascomycota		N/A
EED49417.1	19	x				Aspergillus flavus NRRL3357	Aspergillus	Ascomycota	ustiloxin-type	N/A
EED49485.1	0					Aspergillus flavus NRRL3357	Aspergillus	Ascomycota		N/A
EED51140.1	120					Aspergillus flavus NRRL3357	Aspergillus	Ascomycota		N/A
EED51721.1	74					Aspergillus flavus NRRL3357	Aspergillus	Ascomycota		N/A
EED52063.1	112	x				Aspergillus flavus NRRL3357	Aspergillus	Ascomycota	Rad60-SLD_2	N/A
EED52195.1	64					Aspergillus flavus NRRL3357	Aspergillus	Ascomycota		N/A
EED52416.1	28	x				Aspergillus flavus NRRL3357	Aspergillus	Ascomycota		N/A
EED52438.1	44	x			x	Aspergillus flavus NRRL3357	Aspergillus	Ascomycota		N/A
EED53059.1	690	x				Aspergillus flavus NRRL3357	Aspergillus	Ascomycota	TPR_7	N/A
EED56518.1	5			x		Aspergillus flavus NRRL3357	Aspergillus	Ascomycota		N/A
EED56824.1	17	x				Aspergillus flavus NRRL3357	Aspergillus	Ascomycota		N/A
OXN02119.1	77	x				Aspergillus fumigatus	Aspergillus	Ascomycota		N/A
OXN06038.1	5			x		Aspergillus fumigatus	Aspergillus	Ascomycota		N/A
OXN09594.1	44	x				Aspergillus fumigatus	Aspergillus	Ascomycota	CLU_N	N/A
OXN25660.1	5			x		Aspergillus fumigatus	Aspergillus	Ascomycota		N/A
OXN27340.1	77	x				Aspergillus fumigatus	Aspergillus	Ascomycota		Yes
OXN28864.1	44	x				Aspergillus fumigatus	Aspergillus	Ascomycota	CLU_N	Yes
EDP47825.1	77	x				Aspergillus fumigatus A1163	Aspergillus	Ascomycota		Yes
EDP48696.1	44	x				Aspergillus fumigatus A1163	Aspergillus	Ascomycota		Yes
EDP49202.1	5			x		Aspergillus fumigatus A1163	Aspergillus	Ascomycota		No
EAL84197.1	77	x				Aspergillus fumigatus Af293	Aspergillus	Ascomycota		N/A
EAL85406.1	44	x				Aspergillus fumigatus Af293	Aspergillus	Ascomycota	CLU_N	N/A
EAL88490.1	5			x		Aspergillus fumigatus Af293	Aspergillus	Ascomycota		N/A
KEY83386.1	77	x				Aspergillus fumigatus var. RP-2014	Aspergillus	Ascomycota		N/A
KEY83811.1	5			x		Aspergillus fumigatus var. RP-2014	Aspergillus	Ascomycota		N/A
KMK55422.1	77	x				Aspergillus fumigatus Z5	Aspergillus	Ascomycota		N/A
KMK56557.1	44	x				Aspergillus fumigatus Z5	Aspergillus	Ascomycota		N/A
KMK62965.1	5			x		Aspergillus fumigatus Z5	Aspergillus	Ascomycota		N/A
OJJ80687.1	706					Aspergillus glaucus CBS 516.65	Aspergillus	Ascomycota		N/A
OJJ81658.1	466					Aspergillus glaucus CBS 516.65	Aspergillus	Ascomycota		N/A
OJJ81690.1	0					Aspergillus glaucus CBS 516.65	Aspergillus	Ascomycota		N/A
OJJ81691.1	443					Aspergillus glaucus CBS 516.65	Aspergillus	Ascomycota		N/A
OJJ82977.1	331					Aspergillus glaucus CBS 516.65	Aspergillus	Ascomycota		N/A
OJJ84484.1	689					Aspergillus glaucus CBS 516.65	Aspergillus	Ascomycota		N/A
OJJ86272.1	596	x				Aspergillus glaucus CBS 516.65	Aspergillus	Ascomycota		N/A
PWY65994.1	0	x				Aspergillus heteromorphus CBS 117.55	Aspergillus	Ascomycota		N/A
PWY69127.1	0					Aspergillus heteromorphus CBS 117.55	Aspergillus	Ascomycota		N/A
PWY74369.1	761	x				Aspergillus heteromorphus CBS 117.55	Aspergillus	Ascomycota		N/A
PWY76160.1	5			x		Aspergillus heteromorphus CBS 117.55	Aspergillus	Ascomycota		N/A
PWY79172.1	0	x				Aspergillus heteromorphus CBS 117.55	Aspergillus	Ascomycota		N/A
PWY82034.1	791	x				Aspergillus heteromorphus CBS 117.55	Aspergillus	Ascomycota		N/A
PWY83365.1	17	x				Aspergillus heteromorphus CBS 117.55	Aspergillus	Ascomycota		N/A
RAL08699.1	5			x		Aspergillus homomorphus CBS 101889	Aspergillus	Ascomycota		N/A
RAL10939.1	17	x				Aspergillus homomorphus CBS 101889	Aspergillus	Ascomycota		N/A
RAL12334.1	0					Aspergillus homomorphus CBS 101889	Aspergillus	Ascomycota		N/A
RAL12390.1	0	x				Aspergillus homomorphus CBS 101889	Aspergillus	Ascomycota		N/A
RAL17386.1	66	x				Aspergillus homomorphus CBS 101889	Aspergillus	Ascomycota		N/A
RAK95910.1	0	x				Aspergillus ibericus CBS 121593	Aspergillus	Ascomycota		N/A
RAK95938.1	681	x				Aspergillus ibericus CBS 121593	Aspergillus	Ascomycota		N/A
RAK96640.1	21					Aspergillus ibericus CBS 121593	Aspergillus	Ascomycota		N/A
RAK97887.1	88	x				Aspergillus ibericus CBS 121593	Aspergillus	Ascomycota	LodA_C	N/A
RAK98322.1	5			x		Aspergillus ibericus CBS 121593	Aspergillus	Ascomycota		N/A
RAK98815.1	302	x				Aspergillus ibericus CBS 121593	Aspergillus	Ascomycota		N/A
RAK99263.1	66	x				Aspergillus ibericus CBS 121593	Aspergillus	Ascomycota		N/A
RAK99745.1	12					Aspergillus ibericus CBS 121593	Aspergillus	Ascomycota	SAP:Ish1:HeH	N/A
RAL00079.1	34	x				Aspergillus ibericus CBS 121593	Aspergillus	Ascomycota		N/A
RAL02593.1	305	x				Aspergillus ibericus CBS 121593	Aspergillus	Ascomycota		N/A
RAL04532.1	17	x				Aspergillus ibericus CBS 121593	Aspergillus	Ascomycota		N/A
RAL05407.1	224					Aspergillus ibericus CBS 121593	Aspergillus	Ascomycota	Trm5_N	N/A
PYI25318.1	5			x		Aspergillus indologenus CBS 114.80	Aspergillus	Ascomycota		N/A
PYI26419.1	0	x				Aspergillus indologenus CBS 114.80	Aspergillus	Ascomycota		N/A
PYI28151.1	17	x				Aspergillus indologenus CBS 114.80	Aspergillus	Ascomycota		N/A
PYI28516.1	34	x				Aspergillus indologenus CBS 114.80	Aspergillus	Ascomycota		N/A
PYI33853.1	0	x				Aspergillus indologenus CBS 114.80	Aspergillus	Ascomycota		N/A
PYI34366.1	78					Aspergillus indologenus CBS 114.80	Aspergillus	Ascomycota		N/A
PYI34943.1	761	x				Aspergillus indologenus CBS 114.80	Aspergillus	Ascomycota	RMF	N/A
PYI36252.1	161	x				Aspergillus indologenus CBS 114.80	Aspergillus	Ascomycota		N/A
PYI36696.1	13	x				Aspergillus indologenus CBS 114.80	Aspergillus	Ascomycota		N/A
RAH79114.1	44	x				Aspergillus japonicus CBS 114.51	Aspergillus	Ascomycota		N/A
RAH79520.1	34	x				Aspergillus japonicus CBS 114.51	Aspergillus	Ascomycota		N/A
RAH80348.1	161	x				Aspergillus japonicus CBS 114.51	Aspergillus	Ascomycota		N/A
RAH83413.1	5			x		Aspergillus japonicus CBS 114.51	Aspergillus	Ascomycota		N/A
RAH85839.1	78					Aspergillus japonicus CBS 114.51	Aspergillus	Ascomycota		N/A
RAH86785.1	208					Aspergillus japonicus CBS 114.51	Aspergillus	Ascomycota		N/A
GAA85944.1	341	x				Aspergillus kawachii IFO 4308	Aspergillus	Ascomycota		N/A
GAA85953.1	128	x				Aspergillus kawachii IFO 4308	Aspergillus	Ascomycota		N/A
GAA87837.1	17	x				Aspergillus kawachii IFO 4308	Aspergillus	Ascomycota		N/A
GAA89077.1	66	x				Aspergillus kawachii IFO 4308	Aspergillus	Ascomycota		N/A
GAA90114.1	5			x		Aspergillus kawachii IFO 4308	Aspergillus	Ascomycota		N/A
GAA90777.1	21					Aspergillus kawachii IFO 4308	Aspergillus	Ascomycota		N/A
GAA91219.1	34	x				Aspergillus kawachii IFO 4308	Aspergillus	Ascomycota		N/A
GAA91345.1	60					Aspergillus kawachii IFO 4308	Aspergillus	Ascomycota		N/A
GAA92422.1	532					Aspergillus kawachii IFO 4308	Aspergillus	Ascomycota	Collagen	N/A
PYH53286.1	17	x				Aspergillus lacticoffeatus CBS 101883	Aspergillus	Ascomycota		N/A
PYH53361.1	383					Aspergillus lacticoffeatus CBS 101883	Aspergillus	Ascomycota		N/A
PYH53681.1	750	x				Aspergillus lacticoffeatus CBS 101883	Aspergillus	Ascomycota		N/A
PYH53925.1	60					Aspergillus lacticoffeatus CBS 101883	Aspergillus	Ascomycota		N/A
PYH54216.1	295					Aspergillus lacticoffeatus CBS 101883	Aspergillus	Ascomycota		N/A
PYH56519.1	81	x				Aspergillus lacticoffeatus CBS 101883	Aspergillus	Ascomycota		N/A
PYH57210.1	0					Aspergillus lacticoffeatus CBS 101883	Aspergillus	Ascomycota		N/A
PYH58715.1	21					Aspergillus lacticoffeatus CBS 101883	Aspergillus	Ascomycota		N/A
GAQ03497.1	5			x		Aspergillus lentulus	Aspergillus	Ascomycota		N/A
GAQ03885.1	77	x				Aspergillus lentulus	Aspergillus	Ascomycota		N/A
GAQ04415.1	12					Aspergillus lentulus	Aspergillus	Ascomycota	SAP:HeH:Ish1	N/A
GAQ10112.1	288					Aspergillus lentulus	Aspergillus	Ascomycota		N/A
GAQ11836.1	44	x				Aspergillus lentulus	Aspergillus	Ascomycota		N/A
GAT18574.1	17	x				Aspergillus luchuensis	Aspergillus	Ascomycota		N/A
GAT19078.1	60					Aspergillus luchuensis	Aspergillus	Ascomycota		N/A
GAT19345.1	21					Aspergillus luchuensis	Aspergillus	Ascomycota		N/A
GAT21750.1	5			x		Aspergillus luchuensis	Aspergillus	Ascomycota		N/A
GAT24970.1	66	x				Aspergillus luchuensis	Aspergillus	Ascomycota		N/A
GAT27998.1	341	x				Aspergillus luchuensis	Aspergillus	Ascomycota		N/A
GAT29810.1	34	x				Aspergillus luchuensis	Aspergillus	Ascomycota		N/A
OJZ80514.1	66	x				Aspergillus luchuensis CBS 106.47	Aspergillus	Ascomycota		No
OJZ82851.1	34	x				Aspergillus luchuensis CBS 106.47	Aspergillus	Ascomycota		No
OJZ84143.1	5			x		Aspergillus luchuensis CBS 106.47	Aspergillus	Ascomycota		No
OJZ84567.1	21					Aspergillus luchuensis CBS 106.47	Aspergillus	Ascomycota		No
OJZ84828.1	60					Aspergillus luchuensis CBS 106.47	Aspergillus	Ascomycota		Yes
OJZ85473.1	17	x				Aspergillus luchuensis CBS 106.47	Aspergillus	Ascomycota		Yes
OJZ91109.1	128	x				Aspergillus luchuensis CBS 106.47	Aspergillus	Ascomycota		Yes
OJZ91118.1	0	x				Aspergillus luchuensis CBS 106.47	Aspergillus	Ascomycota		No
RDW57407.1	0			x		Aspergillus mulundensis	Aspergillus	Ascomycota	Cys_Knot_tox	N/A
RDW68737.1	0					Aspergillus mulundensis	Aspergillus	Ascomycota		N/A
RDW69102.1	112	x				Aspergillus mulundensis	Aspergillus	Ascomycota		N/A
RDW81525.1	0	x				Aspergillus mulundensis	Aspergillus	Ascomycota		N/A
RDW83807.1	34					Aspergillus mulundensis	Aspergillus	Ascomycota	Ig_Tie2_1	N/A
RDW92910.1	0	x				Aspergillus mulundensis	Aspergillus	Ascomycota		N/A
RDW92935.1	0	x				Aspergillus mulundensis	Aspergillus	Ascomycota		N/A
PYH28132.1	60					Aspergillus neoniger CBS 115656	Aspergillus	Ascomycota		N/A
PYH28971.1	21					Aspergillus neoniger CBS 115656	Aspergillus	Ascomycota		N/A
PYH29235.1	34	x				Aspergillus neoniger CBS 115656	Aspergillus	Ascomycota		N/A
PYH29381.1	532					Aspergillus neoniger CBS 115656	Aspergillus	Ascomycota		N/A
PYH29563.1	5			x		Aspergillus neoniger CBS 115656	Aspergillus	Ascomycota		N/A
PYH31528.1	66	x				Aspergillus neoniger CBS 115656	Aspergillus	Ascomycota		N/A
PYH33931.1	17	x				Aspergillus neoniger CBS 115656	Aspergillus	Ascomycota		N/A
PYH37570.1	341	x				Aspergillus neoniger CBS 115656	Aspergillus	Ascomycota		N/A
PYH38267.1	0	x				Aspergillus neoniger CBS 115656	Aspergillus	Ascomycota		N/A
CBF80415.1	756	x				Aspergillus nidulans FGSC A4	Aspergillus	Ascomycota		N/A	AN8375.4
CBF80768.1	705					Aspergillus nidulans FGSC A4	Aspergillus	Ascomycota		N/A	AN8544.4
EAA66895.1	756	x				Aspergillus nidulans FGSC A4	Aspergillus	Ascomycota		N/A	AN8375.2
EAA66969.1	705					Aspergillus nidulans FGSC A4	Aspergillus	Ascomycota		N/A	AN8544.2
CAK40767.1	326	x				Aspergillus niger	Aspergillus	Ascomycota		N/A
CAK41442.1	383					Aspergillus niger	Aspergillus	Ascomycota		N/A
CAK43384.1	5			x		Aspergillus niger	Aspergillus	Ascomycota		N/A
CAK43886.1	589	x				Aspergillus niger	Aspergillus	Ascomycota		N/A
CAK46721.1	60					Aspergillus niger	Aspergillus	Ascomycota		N/A
CAK46845.1	282					Aspergillus niger	Aspergillus	Ascomycota		N/A
CAK48056.1	81	x				Aspergillus niger	Aspergillus	Ascomycota		N/A
CAK48458.1	750	x				Aspergillus niger	Aspergillus	Ascomycota		N/A
CAK48513.1	21					Aspergillus niger	Aspergillus	Ascomycota		N/A
CAL00920.1	17					Aspergillus niger	Aspergillus	Ascomycota		N/A
GAQ36251.1	224					Aspergillus niger	Aspergillus	Ascomycota		N/A
GAQ40822.1	803					Aspergillus niger	Aspergillus	Ascomycota		N/A
GAQ42486.1	128	x				Aspergillus niger	Aspergillus	Ascomycota		N/A
GAQ42546.1	60					Aspergillus niger	Aspergillus	Ascomycota		N/A
GAQ42762.1	21					Aspergillus niger	Aspergillus	Ascomycota		N/A
GAQ44204.1	34	x				Aspergillus niger	Aspergillus	Ascomycota		N/A
GAQ44527.1	5	x		x		Aspergillus niger	Aspergillus	Ascomycota		N/A
GAQ46497.1	253	x				Aspergillus niger	Aspergillus	Ascomycota		N/A
GAQ46525.1	0					Aspergillus niger	Aspergillus	Ascomycota		N/A
GAQ47007.1	66	x				Aspergillus niger	Aspergillus	Ascomycota		N/A
GAQ47456.1	17	x				Aspergillus niger	Aspergillus	Ascomycota		N/A
SPB42716.1	21					Aspergillus niger	Aspergillus	Ascomycota		N/A
SPB44054.1	219					Aspergillus niger	Aspergillus	Ascomycota		N/A
SPB45429.1	295					Aspergillus niger	Aspergillus	Ascomycota		N/A
SPB45735.1	17	x				Aspergillus niger	Aspergillus	Ascomycota		N/A
SPB46410.1	315					Aspergillus niger	Aspergillus	Ascomycota		N/A
SPB46770.1	90	x				Aspergillus niger	Aspergillus	Ascomycota	Sda	N/A
SPB52021.1	81	x				Aspergillus niger	Aspergillus	Ascomycota		N/A
SPB53044.1	5			x		Aspergillus niger	Aspergillus	Ascomycota		N/A
EHA18703.1	81	x				Aspergillus niger ATCC 1015	Aspergillus	Ascomycota		No
EHA23744.1	90	x				Aspergillus niger ATCC 1015	Aspergillus	Ascomycota	Sda	No
EHA24601.1	295					Aspergillus niger ATCC 1015	Aspergillus	Ascomycota		No
EHA25014.1	17	x				Aspergillus niger ATCC 1015	Aspergillus	Ascomycota		No
EHA25867.1	315	x				Aspergillus niger ATCC 1015	Aspergillus	Ascomycota		No
EHA26664.1	219	x				Aspergillus niger ATCC 1015	Aspergillus	Ascomycota		No
EHA27861.1	21					Aspergillus niger ATCC 1015	Aspergillus	Ascomycota		No
RDH13984.1	326	x				Aspergillus niger ATCC 13496	Aspergillus	Ascomycota		N/A
RDH16201.1	81	x				Aspergillus niger ATCC 13496	Aspergillus	Ascomycota		N/A
RDH17718.1	589	x				Aspergillus niger ATCC 13496	Aspergillus	Ascomycota		N/A
RDH20727.1	315	x				Aspergillus niger ATCC 13496	Aspergillus	Ascomycota		N/A
RDH21682.1	282					Aspergillus niger ATCC 13496	Aspergillus	Ascomycota		N/A
RDH21988.1	17	x				Aspergillus niger ATCC 13496	Aspergillus	Ascomycota		N/A
RDH22059.1	383					Aspergillus niger ATCC 13496	Aspergillus	Ascomycota		N/A
RDH25721.1	21					Aspergillus niger ATCC 13496	Aspergillus	Ascomycota		N/A
KNG82038.1	21					Aspergillus nomius NRRL 13137	Aspergillus	Ascomycota		N/A
KNG85066.1	28	x				Aspergillus nomius NRRL 13137	Aspergillus	Ascomycota	TPR_7	N/A
KNG86060.1	5			x		Aspergillus nomius NRRL 13137	Aspergillus	Ascomycota		N/A
KNG86173.1	0					Aspergillus nomius NRRL 13137	Aspergillus	Ascomycota		N/A
KNG86353.1	0	x				Aspergillus nomius NRRL 13137	Aspergillus	Ascomycota		N/A
KNG89002.1	17	x				Aspergillus nomius NRRL 13137	Aspergillus	Ascomycota		N/A
KNG89843.1	64					Aspergillus nomius NRRL 13137	Aspergillus	Ascomycota		N/A
KNG90042.1	0					Aspergillus nomius NRRL 13137	Aspergillus	Ascomycota		N/A
KNG91674.1	120					Aspergillus nomius NRRL 13137	Aspergillus	Ascomycota		N/A
PKX89051.1	288					Aspergillus novofumigatus IBT 16806	Aspergillus	Ascomycota		N/A
PKX91144.1	44	x				Aspergillus novofumigatus IBT 16806	Aspergillus	Ascomycota		N/A
PKX91260.1	113					Aspergillus novofumigatus IBT 16806	Aspergillus	Ascomycota	BTRD1	N/A
PKX95749.1	5			x		Aspergillus novofumigatus IBT 16806	Aspergillus	Ascomycota		N/A
KKK26129.1	5			x		Aspergillus ochraceoroseus	Aspergillus	Ascomycota		N/A
PTU19212.1	5			x		Aspergillus ochraceoroseus IBT 24754	Aspergillus	Ascomycota		N/A
OOO04423.1	125					Aspergillus oryzae	Aspergillus	Ascomycota		Yes
OOO05260.1	19	x				Aspergillus oryzae	Aspergillus	Ascomycota	ustiloxin-type	Yes
OOO06215.1	74					Aspergillus oryzae	Aspergillus	Ascomycota		Yes
OOO06238.1	696	x				Aspergillus oryzae	Aspergillus	Ascomycota		N/A
OOO06482.1	112	x				Aspergillus oryzae	Aspergillus	Ascomycota	tRNA_lig_kinase:Rad60-SLD_2	N/A
OOO06580.1	64					Aspergillus oryzae	Aspergillus	Ascomycota		Yes
OOO06787.1	44	x				Aspergillus oryzae	Aspergillus	Ascomycota	GBP_PSP	N/A
OOO07656.1	21					Aspergillus oryzae	Aspergillus	Ascomycota		N/A
OOO07996.1	169					Aspergillus oryzae	Aspergillus	Ascomycota		N/A
OOO08489.1	61	x				Aspergillus oryzae	Aspergillus	Ascomycota		Yes
OOO13399.1	17	x				Aspergillus oryzae	Aspergillus	Ascomycota		N/A
OOO15188.1	120					Aspergillus oryzae	Aspergillus	Ascomycota		N/A
KDE77961.1	64					Aspergillus oryzae 100-8	Aspergillus	Ascomycota		N/A
KDE80842.1	74					Aspergillus oryzae 100-8	Aspergillus	Ascomycota		N/A
KDE81967.1	0					Aspergillus oryzae 100-8	Aspergillus	Ascomycota		N/A
KDE83666.1	112					Aspergillus oryzae 100-8	Aspergillus	Ascomycota		N/A
KDE83731.1	125					Aspergillus oryzae 100-8	Aspergillus	Ascomycota		N/A
KDE84576.1	28	x				Aspergillus oryzae 100-8	Aspergillus	Ascomycota		N/A
KDE85473.1	61	x				Aspergillus oryzae 100-8	Aspergillus	Ascomycota		N/A
KDE86072.1	21					Aspergillus oryzae 100-8	Aspergillus	Ascomycota		N/A
EIT74488.1	64					Aspergillus oryzae 3.042	Aspergillus	Ascomycota		N/A
EIT75632.1	21					Aspergillus oryzae 3.042	Aspergillus	Ascomycota		N/A
EIT75722.1	163					Aspergillus oryzae 3.042	Aspergillus	Ascomycota		N/A
EIT76385.1	61					Aspergillus oryzae 3.042	Aspergillus	Ascomycota		N/A
EIT79501.1	19	x				Aspergillus oryzae 3.042	Aspergillus	Ascomycota	ustiloxin-type	N/A
EIT80669.1	74					Aspergillus oryzae 3.042	Aspergillus	Ascomycota		N/A
EIT82865.1	125					Aspergillus oryzae 3.042	Aspergillus	Ascomycota		N/A
EIT83317.1	28	x				Aspergillus oryzae 3.042	Aspergillus	Ascomycota		N/A
BAE54608.1	125					Aspergillus oryzae RIB40	Aspergillus	Ascomycota		Yes
BAE58596.1	28					Aspergillus oryzae RIB40	Aspergillus	Ascomycota	TPR_7	Yes
BAE62214.1	74					Aspergillus oryzae RIB40	Aspergillus	Ascomycota		Yes
BAE62511.1	112	x				Aspergillus oryzae RIB40	Aspergillus	Ascomycota		Yes
BAE63088.1	19	x				Aspergillus oryzae RIB40	Aspergillus	Ascomycota	ustiloxin-type	Yes
BAE63682.1	61	x				Aspergillus oryzae RIB40	Aspergillus	Ascomycota		Yes
BAE64635.1	64					Aspergillus oryzae RIB40	Aspergillus	Ascomycota		Yes
BAE64804.1	28	x				Aspergillus oryzae RIB40	Aspergillus	Ascomycota		Yes
BAE66047.1	163					Aspergillus oryzae RIB40	Aspergillus	Ascomycota		Yes
BAE66336.1	21					Aspergillus oryzae RIB40	Aspergillus	Ascomycota		No
KJK60902.1	64					Aspergillus parasiticus SU-1	Aspergillus	Ascomycota		N/A
KJK60983.1	0					Aspergillus parasiticus SU-1	Aspergillus	Ascomycota	CBM_14	N/A
KJK61066.1	28	x				Aspergillus parasiticus SU-1	Aspergillus	Ascomycota		N/A
KJK61069.1	44	x				Aspergillus parasiticus SU-1	Aspergillus	Ascomycota		N/A
KJK61786.1	17					Aspergillus parasiticus SU-1	Aspergillus	Ascomycota		N/A
KJK63389.1	0	x				Aspergillus parasiticus SU-1	Aspergillus	Ascomycota		N/A
KJK64081.1	74					Aspergillus parasiticus SU-1	Aspergillus	Ascomycota		N/A
KJK64475.1	5			x		Aspergillus parasiticus SU-1	Aspergillus	Ascomycota		N/A
KJK67343.1	21					Aspergillus parasiticus SU-1	Aspergillus	Ascomycota		N/A
KJK67534.1	0					Aspergillus parasiticus SU-1	Aspergillus	Ascomycota		N/A
KJK68022.1	61	x				Aspergillus parasiticus SU-1	Aspergillus	Ascomycota		N/A
KJK68632.1	19	x				Aspergillus parasiticus SU-1	Aspergillus	Ascomycota	ustiloxin-type	N/A
RDK36945.1	60					Aspergillus phoenicis ATCC 13157	Aspergillus	Ascomycota		N/A
RDK37354.1	295	x				Aspergillus phoenicis ATCC 13157	Aspergillus	Ascomycota		N/A
RDK37739.1	81	x				Aspergillus phoenicis ATCC 13157	Aspergillus	Ascomycota		N/A
RDK38164.1	90	x				Aspergillus phoenicis ATCC 13157	Aspergillus	Ascomycota	Sda	N/A
RDK40875.1	21					Aspergillus phoenicis ATCC 13157	Aspergillus	Ascomycota		N/A
RDK42479.1	315	x				Aspergillus phoenicis ATCC 13157	Aspergillus	Ascomycota		N/A
RDK44552.1	282					Aspergillus phoenicis ATCC 13157	Aspergillus	Ascomycota		N/A
RDK44698.1	0					Aspergillus phoenicis ATCC 13157	Aspergillus	Ascomycota		N/A
RDK45882.1	17	x				Aspergillus phoenicis ATCC 13157	Aspergillus	Ascomycota		N/A
RDK45973.1	219	x				Aspergillus phoenicis ATCC 13157	Aspergillus	Ascomycota		N/A
RAH51938.1	5			x		Aspergillus piperis CBS 112811	Aspergillus	Ascomycota		N/A
RAH52302.1	60					Aspergillus piperis CBS 112811	Aspergillus	Ascomycota		N/A
RAH53764.1	66	x				Aspergillus piperis CBS 112811	Aspergillus	Ascomycota		N/A
RAH55356.1	128	x				Aspergillus piperis CBS 112811	Aspergillus	Ascomycota		N/A
RAH56114.1	21					Aspergillus piperis CBS 112811	Aspergillus	Ascomycota		N/A
RAH59340.1	17	x				Aspergillus piperis CBS 112811	Aspergillus	Ascomycota		N/A
RAH60203.1	0					Aspergillus piperis CBS 112811	Aspergillus	Ascomycota		N/A
RAH61622.1	34	x				Aspergillus piperis CBS 112811	Aspergillus	Ascomycota		N/A
RAH63164.1	829	x				Aspergillus piperis CBS 112811	Aspergillus	Ascomycota		N/A
KKK18517.1	5			x		Aspergillus rambellii	Aspergillus	Ascomycota		N/A
EYE90187.1	689					Aspergillus ruber CBS 135680	Aspergillus	Ascomycota		Yes
EYE90487.1	716					Aspergillus ruber CBS 135680	Aspergillus	Ascomycota		Yes
EYE91917.1	0					Aspergillus ruber CBS 135680	Aspergillus	Ascomycota		Yes
EYE92042.1	0	x				Aspergillus ruber CBS 135680	Aspergillus	Ascomycota		N/A
EYE94229.1	688					Aspergillus ruber CBS 135680	Aspergillus	Ascomycota		N/A
EYE94959.1	0	x				Aspergillus ruber CBS 135680	Aspergillus	Ascomycota		N/A
EYE95716.1	443					Aspergillus ruber CBS 135680	Aspergillus	Ascomycota		Yes
EYE98339.1	331					Aspergillus ruber CBS 135680	Aspergillus	Ascomycota		Yes
PYH40521.1	5			x		Aspergillus saccharolyticus JOP 1030-1	Aspergillus	Ascomycota		N/A
PYH42455.1	44	x				Aspergillus saccharolyticus JOP 1030-1	Aspergillus	Ascomycota		N/A
PYH44199.1	34	x				Aspergillus saccharolyticus JOP 1030-1	Aspergillus	Ascomycota		N/A
PYH44306.1	13	x				Aspergillus saccharolyticus JOP 1030-1	Aspergillus	Ascomycota		N/A
PYH46213.1	66	x				Aspergillus saccharolyticus JOP 1030-1	Aspergillus	Ascomycota		N/A
PYH47880.1	17	x				Aspergillus saccharolyticus JOP 1030-1	Aspergillus	Ascomycota		N/A
RJE25224.1	0	x				Aspergillus sclerotialis	Aspergillus	Ascomycota		N/A
RJE26598.1	5			x		Aspergillus sclerotialis	Aspergillus	Ascomycota		N/A
PYI00226.1	224					Aspergillus sclerotiicarbonarius CBS 121057	Aspergillus	Ascomycota		N/A
PYI02570.1	0	x				Aspergillus sclerotiicarbonarius CBS 121057	Aspergillus	Ascomycota		N/A
PYI02708.1	305	x				Aspergillus sclerotiicarbonarius CBS 121057	Aspergillus	Ascomycota		N/A
PYI02861.1	21					Aspergillus sclerotiicarbonarius CBS 121057	Aspergillus	Ascomycota		N/A
PYI02916.1	302	x				Aspergillus sclerotiicarbonarius CBS 121057	Aspergillus	Ascomycota		N/A
PYI03842.1	579					Aspergillus sclerotiicarbonarius CBS 121057	Aspergillus	Ascomycota		N/A
PYI04725.1	0	x				Aspergillus sclerotiicarbonarius CBS 121057	Aspergillus	Ascomycota		N/A
PYI04756.1	161	x				Aspergillus sclerotiicarbonarius CBS 121057	Aspergillus	Ascomycota		N/A
PYI05883.1	12					Aspergillus sclerotiicarbonarius CBS 121057	Aspergillus	Ascomycota	Ish1:HeH:SAP	N/A
PYI06046.1	88	x				Aspergillus sclerotiicarbonarius CBS 121057	Aspergillus	Ascomycota	LodA_C:DUF2794	N/A
PYI08295.1	17	x				Aspergillus sclerotiicarbonarius CBS 121057	Aspergillus	Ascomycota		N/A
PYI09055.1	5			x		Aspergillus sclerotiicarbonarius CBS 121057	Aspergillus	Ascomycota		N/A
PYI09313.1	34	x				Aspergillus sclerotiicarbonarius CBS 121057	Aspergillus	Ascomycota		N/A
PWY68019.1	34	x				Aspergillus sclerotioniger CBS 115572	Aspergillus	Ascomycota		N/A
PWY80818.1	305	x				Aspergillus sclerotioniger CBS 115572	Aspergillus	Ascomycota		N/A
PWY83789.1	302	x				Aspergillus sclerotioniger CBS 115572	Aspergillus	Ascomycota		N/A
PWY87796.1	12					Aspergillus sclerotioniger CBS 115572	Aspergillus	Ascomycota	Ish1:HeH:SAP	N/A
PWY88865.1	161	x				Aspergillus sclerotioniger CBS 115572	Aspergillus	Ascomycota		N/A
PWY91612.1	66	x				Aspergillus sclerotioniger CBS 115572	Aspergillus	Ascomycota		N/A
PWY92991.1	17	x				Aspergillus sclerotioniger CBS 115572	Aspergillus	Ascomycota		N/A
PWY94098.1	21					Aspergillus sclerotioniger CBS 115572	Aspergillus	Ascomycota		N/A
PWY94456.1	24	x				Aspergillus sclerotioniger CBS 115572	Aspergillus	Ascomycota		N/A
PWY94964.1	579					Aspergillus sclerotioniger CBS 115572	Aspergillus	Ascomycota		N/A
PWY95400.1	224					Aspergillus sclerotioniger CBS 115572	Aspergillus	Ascomycota	Trm5_N	N/A
PLB43499.1	0	x				Aspergillus steynii IBT 23096	Aspergillus	Ascomycota		N/A
PLB44255.1	0					Aspergillus steynii IBT 23096	Aspergillus	Ascomycota		N/A
PLB44942.1	0	x				Aspergillus steynii IBT 23096	Aspergillus	Ascomycota		N/A
PLB45695.1	0					Aspergillus steynii IBT 23096	Aspergillus	Ascomycota		N/A
PLB46593.1	17	x				Aspergillus steynii IBT 23096	Aspergillus	Ascomycota		N/A
PLB49051.1	21					Aspergillus steynii IBT 23096	Aspergillus	Ascomycota		N/A
PLB51270.1	0					Aspergillus steynii IBT 23096	Aspergillus	Ascomycota		N/A
PLB52782.1	0					Aspergillus steynii IBT 23096	Aspergillus	Ascomycota		N/A
PLB53272.1	690	x				Aspergillus steynii IBT 23096	Aspergillus	Ascomycota		N/A
PLB53906.1	0	x				Aspergillus steynii IBT 23096	Aspergillus	Ascomycota		N/A
PLB55083.1	625	x				Aspergillus steynii IBT 23096	Aspergillus	Ascomycota	Channel_Tsx	N/A
OJJ53687.1	0	x				Aspergillus sydowii CBS 593.65	Aspergillus	Ascomycota		N/A
OJJ58353.1	357					Aspergillus sydowii CBS 593.65	Aspergillus	Ascomycota	C166	N/A
OJJ59296.1	5			x		Aspergillus sydowii CBS 593.65	Aspergillus	Ascomycota		N/A
OJJ61472.1	64					Aspergillus sydowii CBS 593.65	Aspergillus	Ascomycota		N/A
OJJ61530.1	0					Aspergillus sydowii CBS 593.65	Aspergillus	Ascomycota		N/A
OJJ61531.1	0					Aspergillus sydowii CBS 593.65	Aspergillus	Ascomycota		N/A
OJJ61847.1	78					Aspergillus sydowii CBS 593.65	Aspergillus	Ascomycota		N/A
PLN76267.1	0	x				Aspergillus taichungensis	Aspergillus	Ascomycota		N/A
PLN80171.1	0					Aspergillus taichungensis	Aspergillus	Ascomycota		N/A
PLN84247.1	5			x		Aspergillus taichungensis	Aspergillus	Ascomycota		N/A
PLN85493.1	445	x				Aspergillus taichungensis	Aspergillus	Ascomycota		N/A
THC87814.1	0	x				Aspergillus tanneri	Aspergillus	Ascomycota	DUF2161	N/A
THC87827.1	0	x				Aspergillus tanneri	Aspergillus	Ascomycota		N/A
THC88462.1	21					Aspergillus tanneri	Aspergillus	Ascomycota		N/A
THC89501.1	642	x				Aspergillus tanneri	Aspergillus	Ascomycota		N/A
THC91024.1	13	x				Aspergillus tanneri	Aspergillus	Ascomycota		N/A
THC91532.1	0					Aspergillus tanneri	Aspergillus	Ascomycota		N/A
THC91825.1	0	x				Aspergillus tanneri	Aspergillus	Ascomycota		N/A
THC93292.1	17	x				Aspergillus tanneri	Aspergillus	Ascomycota		N/A
THC93433.1	0					Aspergillus tanneri	Aspergillus	Ascomycota		N/A
THC93711.1	0	x				Aspergillus tanneri	Aspergillus	Ascomycota		N/A
THC94746.1	0					Aspergillus tanneri	Aspergillus	Ascomycota		N/A
THC95112.1	0	x				Aspergillus tanneri	Aspergillus	Ascomycota		N/A
THC96449.1	28					Aspergillus tanneri	Aspergillus	Ascomycota		N/A
THC96650.1	0					Aspergillus tanneri	Aspergillus	Ascomycota	Membrane_bind:Hemopexin	N/A
THC96953.1	0	x				Aspergillus tanneri	Aspergillus	Ascomycota		N/A
EAU30839.1	0	x				Aspergillus terreus NIH2624	Aspergillus	Ascomycota		N/A
EAU30958.1	61	x				Aspergillus terreus NIH2624	Aspergillus	Ascomycota		N/A
EAU31669.1	5			x		Aspergillus terreus NIH2624	Aspergillus	Ascomycota		N/A
EAU31766.1	552	x				Aspergillus terreus NIH2624	Aspergillus	Ascomycota	NUMOD3	N/A
EAU37101.1	0					Aspergillus terreus NIH2624	Aspergillus	Ascomycota		N/A
EAU37464.1	0					Aspergillus terreus NIH2624	Aspergillus	Ascomycota		N/A
EAU37465.1	0					Aspergillus terreus NIH2624	Aspergillus	Ascomycota		N/A
RHZ46486.1	28	x				Aspergillus thermomutatus	Aspergillus	Ascomycota		N/A
RHZ56285.1	77	x				Aspergillus thermomutatus	Aspergillus	Ascomycota		N/A
RHZ61999.1	113					Aspergillus thermomutatus	Aspergillus	Ascomycota	BTRD1	N/A
RHZ62685.1	0			x		Aspergillus thermomutatus	Aspergillus	Ascomycota		N/A
RHZ67496.1	12					Aspergillus thermomutatus	Aspergillus	Ascomycota	SAP:Ish1:HeH	N/A
OJI79792.1	0	x				Aspergillus tubingensis CBS 134.48	Aspergillus	Ascomycota		N/A
OJI79798.1	803	x				Aspergillus tubingensis CBS 134.48	Aspergillus	Ascomycota		N/A
OJI80090.1	17	x				Aspergillus tubingensis CBS 134.48	Aspergillus	Ascomycota		N/A
OJI83106.1	128	x				Aspergillus tubingensis CBS 134.48	Aspergillus	Ascomycota		N/A
OJI88582.1	0					Aspergillus tubingensis CBS 134.48	Aspergillus	Ascomycota		N/A
OJI88613.1	253	x				Aspergillus tubingensis CBS 134.48	Aspergillus	Ascomycota		N/A
OJI89081.1	34	x				Aspergillus tubingensis CBS 134.48	Aspergillus	Ascomycota		N/A
OJI89259.1	60					Aspergillus tubingensis CBS 134.48	Aspergillus	Ascomycota		N/A
OJI89515.1	21					Aspergillus tubingensis CBS 134.48	Aspergillus	Ascomycota		N/A
OJI90517.1	5			x		Aspergillus tubingensis CBS 134.48	Aspergillus	Ascomycota		N/A
RHZ56931.1	77	x				Aspergillus turcosus	Aspergillus	Ascomycota		N/A
RHZ67119.1	166	x				Aspergillus turcosus	Aspergillus	Ascomycota		N/A
RHZ68721.1	288					Aspergillus turcosus	Aspergillus	Ascomycota		N/A
RHZ68865.1	5			x		Aspergillus turcosus	Aspergillus	Ascomycota		N/A
RHZ74451.1	12					Aspergillus turcosus	Aspergillus	Ascomycota	SAP:HeH:Ish1	N/A
RLL95007.1	166	x				Aspergillus turcosus	Aspergillus	Ascomycota		N/A
RLL95901.1	77	x				Aspergillus turcosus	Aspergillus	Ascomycota		N/A
RLL97228.1	5			x		Aspergillus turcosus	Aspergillus	Ascomycota		N/A
RLL97986.1	12					Aspergillus turcosus	Aspergillus	Ascomycota	SAP:HeH:Ish1	N/A
GAO81197.1	0	x				Aspergillus udagawae	Aspergillus	Ascomycota		N/A
GAO81522.1	0					Aspergillus udagawae	Aspergillus	Ascomycota		N/A
GAO81845.1	113					Aspergillus udagawae	Aspergillus	Ascomycota	BTRD1	N/A
GAO81934.1	44	x				Aspergillus udagawae	Aspergillus	Ascomycota		N/A
GAO83222.1	239	x				Aspergillus udagawae	Aspergillus	Ascomycota	Toxin_13	N/A
GAO84325.1	77	x				Aspergillus udagawae	Aspergillus	Ascomycota		N/A
GAO85275.1	12					Aspergillus udagawae	Aspergillus	Ascomycota	HeH:Ish1:SAP	N/A
GAO87585.1	0	x				Aspergillus udagawae	Aspergillus	Ascomycota		N/A
GAO87704.1	5			x		Aspergillus udagawae	Aspergillus	Ascomycota		N/A
GAO87992.1	28	x				Aspergillus udagawae	Aspergillus	Ascomycota		N/A
PYH76147.1	5			x		Aspergillus uvarum CBS 121591	Aspergillus	Ascomycota		N/A
PYH77989.1	34	x				Aspergillus uvarum CBS 121591	Aspergillus	Ascomycota		N/A
PYH81153.1	161	x				Aspergillus uvarum CBS 121591	Aspergillus	Ascomycota		N/A
PYH86228.1	44	x				Aspergillus uvarum CBS 121591	Aspergillus	Ascomycota		N/A
PYH63808.1	17	x				Aspergillus vadensis CBS 113365	Aspergillus	Ascomycota		N/A
PYH67820.1	253	x				Aspergillus vadensis CBS 113365	Aspergillus	Ascomycota		N/A
PYH67940.1	0					Aspergillus vadensis CBS 113365	Aspergillus	Ascomycota		N/A
PYH68013.1	66	x				Aspergillus vadensis CBS 113365	Aspergillus	Ascomycota		N/A
PYH68545.1	34	x				Aspergillus vadensis CBS 113365	Aspergillus	Ascomycota		N/A
PYH71369.1	5			x		Aspergillus vadensis CBS 113365	Aspergillus	Ascomycota		N/A
PYH72920.1	21					Aspergillus vadensis CBS 113365	Aspergillus	Ascomycota		N/A
PYH73171.1	60					Aspergillus vadensis CBS 113365	Aspergillus	Ascomycota		N/A
PYH75210.1	640	x				Aspergillus vadensis CBS 113365	Aspergillus	Ascomycota		N/A
PYH75222.1	128	x				Aspergillus vadensis CBS 113365	Aspergillus	Ascomycota		N/A
OJJ00813.1	64					Aspergillus versicolor CBS 583.65	Aspergillus	Ascomycota		N/A
OJJ02325.1	0					Aspergillus versicolor CBS 583.65	Aspergillus	Ascomycota	Dickkopf_N	N/A
OJJ02979.1	5			x		Aspergillus versicolor CBS 583.65	Aspergillus	Ascomycota		N/A
PYI13099.1	161	x				Aspergillus violaceofuscus CBS 115571	Aspergillus	Ascomycota		N/A
PYI15237.1	0				x	Aspergillus violaceofuscus CBS 115571	Aspergillus	Ascomycota		N/A
PYI15326.1	44	x				Aspergillus violaceofuscus CBS 115571	Aspergillus	Ascomycota		N/A
PYI15461.1	17	x				Aspergillus violaceofuscus CBS 115571	Aspergillus	Ascomycota		N/A
PYI16026.1	825					Aspergillus violaceofuscus CBS 115571	Aspergillus	Ascomycota		N/A
PYI19046.1	208					Aspergillus violaceofuscus CBS 115571	Aspergillus	Ascomycota		N/A
PYI23329.1	5			x		Aspergillus violaceofuscus CBS 115571	Aspergillus	Ascomycota		N/A
PYI24108.1	78					Aspergillus violaceofuscus CBS 115571	Aspergillus	Ascomycota		N/A
PYI24671.1	34	x				Aspergillus violaceofuscus CBS 115571	Aspergillus	Ascomycota		N/A
RDH28976.1	17	x				Aspergillus welwitschiae	Aspergillus	Ascomycota		N/A
RDH30898.1	81	x				Aspergillus welwitschiae	Aspergillus	Ascomycota		N/A
RDH32041.1	5			x		Aspergillus welwitschiae	Aspergillus	Ascomycota		N/A
RDH36295.1	326	x				Aspergillus welwitschiae	Aspergillus	Ascomycota		N/A
RDH37031.1	219	x				Aspergillus welwitschiae	Aspergillus	Ascomycota		N/A
RDH38011.1	21					Aspergillus welwitschiae	Aspergillus	Ascomycota		N/A
OJJ29813.1	0	x				Aspergillus wentii DTO 134E9	Aspergillus	Ascomycota		N/A
OJJ29851.1	0					Aspergillus wentii DTO 134E9	Aspergillus	Ascomycota		N/A
OJJ31964.1	0					Aspergillus wentii DTO 134E9	Aspergillus	Ascomycota	Rib_hydrolayse	N/A
OJJ34467.1	0					Aspergillus wentii DTO 134E9	Aspergillus	Ascomycota		N/A
OJJ36183.1	0	x				Aspergillus wentii DTO 134E9	Aspergillus	Ascomycota		N/A
OJJ36936.1	0					Aspergillus wentii DTO 134E9	Aspergillus	Ascomycota		N/A
OJJ38324.1	0					Aspergillus wentii DTO 134E9	Aspergillus	Ascomycota		N/A
KEQ60314.1	3					Aureobasidium melanogenum CBS 110374	Aureobasidium	Ascomycota		Yes
KEQ62027.1	9					Aureobasidium melanogenum CBS 110374	Aureobasidium	Ascomycota		No
KEQ63102.1	3					Aureobasidium melanogenum CBS 110374	Aureobasidium	Ascomycota		Yes
KEQ63650.1	40					Aureobasidium melanogenum CBS 110374	Aureobasidium	Ascomycota		No
KEQ65008.1	56					Aureobasidium melanogenum CBS 110374	Aureobasidium	Ascomycota		No
KEQ65094.1	11					Aureobasidium melanogenum CBS 110374	Aureobasidium	Ascomycota		Yes
KEQ66397.1	0					Aureobasidium melanogenum CBS 110374	Aureobasidium	Ascomycota		No
KEQ68591.1	9					Aureobasidium namibiae CBS 147.97	Aureobasidium	Ascomycota		No
KEQ68619.1	25					Aureobasidium namibiae CBS 147.97	Aureobasidium	Ascomycota		No
KEQ68623.1	11					Aureobasidium namibiae CBS 147.97	Aureobasidium	Ascomycota		Yes
KEQ70491.1	0					Aureobasidium namibiae CBS 147.97	Aureobasidium	Ascomycota		Yes
KEQ70762.1	40					Aureobasidium namibiae CBS 147.97	Aureobasidium	Ascomycota		No
KEQ71307.1	3					Aureobasidium namibiae CBS 147.97	Aureobasidium	Ascomycota		Yes
KEQ74136.1	0	x				Aureobasidium namibiae CBS 147.97	Aureobasidium	Ascomycota		Yes
KEQ76370.1	9					Aureobasidium namibiae CBS 147.97	Aureobasidium	Ascomycota		No
OBW65078.1	9					Aureobasidium pullulans	Aureobasidium	Ascomycota		N/A
OBW65207.1	25					Aureobasidium pullulans	Aureobasidium	Ascomycota		N/A
OBW65208.1	11					Aureobasidium pullulans	Aureobasidium	Ascomycota		N/A
OBW68447.1	20					Aureobasidium pullulans	Aureobasidium	Ascomycota		N/A
THV64822.1	3					Aureobasidium pullulans	Aureobasidium	Ascomycota		N/A
THV65159.1	20					Aureobasidium pullulans	Aureobasidium	Ascomycota		N/A
THV72682.1	3					Aureobasidium pullulans	Aureobasidium	Ascomycota		N/A
THV76020.1	10	x				Aureobasidium pullulans	Aureobasidium	Ascomycota		N/A
THV76042.1	25					Aureobasidium pullulans	Aureobasidium	Ascomycota		N/A
THV76051.1	11					Aureobasidium pullulans	Aureobasidium	Ascomycota		N/A
THV78432.1	20					Aureobasidium pullulans	Aureobasidium	Ascomycota		N/A
THV79225.1	9					Aureobasidium pullulans	Aureobasidium	Ascomycota		N/A
THV81950.1	103					Aureobasidium pullulans	Aureobasidium	Ascomycota		N/A
THV82715.1	3					Aureobasidium pullulans	Aureobasidium	Ascomycota		N/A
THV83980.1	25					Aureobasidium pullulans	Aureobasidium	Ascomycota		N/A
THV83981.1	11					Aureobasidium pullulans	Aureobasidium	Ascomycota		N/A
THV86190.1	10	x				Aureobasidium pullulans	Aureobasidium	Ascomycota		N/A
THV86480.1	3					Aureobasidium pullulans	Aureobasidium	Ascomycota		N/A
THV89460.1	10					Aureobasidium pullulans	Aureobasidium	Ascomycota		N/A
THV91638.1	3					Aureobasidium pullulans	Aureobasidium	Ascomycota		N/A
THV92321.1	40					Aureobasidium pullulans	Aureobasidium	Ascomycota		N/A
THV92544.1	20					Aureobasidium pullulans	Aureobasidium	Ascomycota		N/A
THV92577.1	9					Aureobasidium pullulans	Aureobasidium	Ascomycota		N/A
THV93899.1	3					Aureobasidium pullulans	Aureobasidium	Ascomycota		N/A
THV94173.1	656					Aureobasidium pullulans	Aureobasidium	Ascomycota	Spc7	N/A
THV94773.1	3					Aureobasidium pullulans	Aureobasidium	Ascomycota		N/A
THW00082.1	25					Aureobasidium pullulans	Aureobasidium	Ascomycota		N/A
THW00083.1	11					Aureobasidium pullulans	Aureobasidium	Ascomycota		N/A
THW00733.1	11					Aureobasidium pullulans	Aureobasidium	Ascomycota		N/A
THW02299.1	40					Aureobasidium pullulans	Aureobasidium	Ascomycota		N/A
THW02685.1	3					Aureobasidium pullulans	Aureobasidium	Ascomycota		N/A
THW03817.1	10	x				Aureobasidium pullulans	Aureobasidium	Ascomycota		N/A
THW08191.1	25					Aureobasidium pullulans	Aureobasidium	Ascomycota		N/A
THW08192.1	11					Aureobasidium pullulans	Aureobasidium	Ascomycota		N/A
THW09457.1	9					Aureobasidium pullulans	Aureobasidium	Ascomycota		N/A
THW09899.1	40					Aureobasidium pullulans	Aureobasidium	Ascomycota		N/A
THW14379.1	9					Aureobasidium pullulans	Aureobasidium	Ascomycota		N/A
THW15354.1	3					Aureobasidium pullulans	Aureobasidium	Ascomycota		N/A
THW17400.1	40					Aureobasidium pullulans	Aureobasidium	Ascomycota		N/A
THW18840.1	9					Aureobasidium pullulans	Aureobasidium	Ascomycota		N/A
THW19588.1	10	x				Aureobasidium pullulans	Aureobasidium	Ascomycota		N/A
THW22384.1	10	x				Aureobasidium pullulans	Aureobasidium	Ascomycota		N/A
THW22394.1	11	x				Aureobasidium pullulans	Aureobasidium	Ascomycota		N/A
THW22397.1	25	x				Aureobasidium pullulans	Aureobasidium	Ascomycota		N/A
THW24044.1	3					Aureobasidium pullulans	Aureobasidium	Ascomycota		N/A
THW26449.1	3					Aureobasidium pullulans	Aureobasidium	Ascomycota		N/A
THW26701.1	25					Aureobasidium pullulans	Aureobasidium	Ascomycota		N/A
THW29057.1	3					Aureobasidium pullulans	Aureobasidium	Ascomycota		N/A
THW29064.1	20					Aureobasidium pullulans	Aureobasidium	Ascomycota		N/A
THW30769.1	11					Aureobasidium pullulans	Aureobasidium	Ascomycota		N/A
THW30801.1	20					Aureobasidium pullulans	Aureobasidium	Ascomycota		N/A
THW35129.1	25					Aureobasidium pullulans	Aureobasidium	Ascomycota		N/A
THW35425.1	9					Aureobasidium pullulans	Aureobasidium	Ascomycota		N/A
THW41040.1	116					Aureobasidium pullulans	Aureobasidium	Ascomycota		N/A
THW41662.1	3					Aureobasidium pullulans	Aureobasidium	Ascomycota		N/A
THW42541.1	10	x				Aureobasidium pullulans	Aureobasidium	Ascomycota		N/A
THW43893.1	9					Aureobasidium pullulans	Aureobasidium	Ascomycota		N/A
THW44295.1	3					Aureobasidium pullulans	Aureobasidium	Ascomycota		N/A
THW44898.1	3					Aureobasidium pullulans	Aureobasidium	Ascomycota		N/A
THW49899.1	11					Aureobasidium pullulans	Aureobasidium	Ascomycota		N/A
THW49900.1	25					Aureobasidium pullulans	Aureobasidium	Ascomycota		N/A
THW49922.1	10	x				Aureobasidium pullulans	Aureobasidium	Ascomycota		N/A
THW51609.1	3					Aureobasidium pullulans	Aureobasidium	Ascomycota		N/A
THW51630.1	20					Aureobasidium pullulans	Aureobasidium	Ascomycota		N/A
THW53646.1	3					Aureobasidium pullulans	Aureobasidium	Ascomycota		N/A
THW56747.1	9					Aureobasidium pullulans	Aureobasidium	Ascomycota		N/A
THW57431.1	40					Aureobasidium pullulans	Aureobasidium	Ascomycota		N/A
THW57692.1	103					Aureobasidium pullulans	Aureobasidium	Ascomycota		N/A
THW60839.1	3					Aureobasidium pullulans	Aureobasidium	Ascomycota		N/A
THW61460.1	3					Aureobasidium pullulans	Aureobasidium	Ascomycota		N/A
THW62387.1	3					Aureobasidium pullulans	Aureobasidium	Ascomycota		N/A
THW66820.1	20					Aureobasidium pullulans	Aureobasidium	Ascomycota		N/A
THW67362.1	25					Aureobasidium pullulans	Aureobasidium	Ascomycota		N/A
THW67374.1	10					Aureobasidium pullulans	Aureobasidium	Ascomycota		N/A
THW67456.1	11					Aureobasidium pullulans	Aureobasidium	Ascomycota		N/A
THW70360.1	10	x				Aureobasidium pullulans	Aureobasidium	Ascomycota		N/A
THW71969.1	40					Aureobasidium pullulans	Aureobasidium	Ascomycota		N/A
THW72109.1	20					Aureobasidium pullulans	Aureobasidium	Ascomycota		N/A
THW74220.1	609					Aureobasidium pullulans	Aureobasidium	Ascomycota		N/A
THW75023.1	9					Aureobasidium pullulans	Aureobasidium	Ascomycota		N/A
THW76950.1	3					Aureobasidium pullulans	Aureobasidium	Ascomycota		N/A
THW77658.1	11					Aureobasidium pullulans	Aureobasidium	Ascomycota		N/A
THW79153.1	3					Aureobasidium pullulans	Aureobasidium	Ascomycota		N/A
THW80056.1	40					Aureobasidium pullulans	Aureobasidium	Ascomycota		N/A
THW83554.1	3					Aureobasidium pullulans	Aureobasidium	Ascomycota		N/A
THW85706.1	9					Aureobasidium pullulans	Aureobasidium	Ascomycota		N/A
THW85970.1	9					Aureobasidium pullulans	Aureobasidium	Ascomycota		N/A
THW92160.1	116					Aureobasidium pullulans	Aureobasidium	Ascomycota		N/A
THW93125.1	10	x				Aureobasidium pullulans	Aureobasidium	Ascomycota		N/A
THW93142.1	11					Aureobasidium pullulans	Aureobasidium	Ascomycota		N/A
THW93149.1	25					Aureobasidium pullulans	Aureobasidium	Ascomycota		N/A
THW93269.1	20					Aureobasidium pullulans	Aureobasidium	Ascomycota		N/A
THW93281.1	3					Aureobasidium pullulans	Aureobasidium	Ascomycota		N/A
THW93722.1	10	x				Aureobasidium pullulans	Aureobasidium	Ascomycota		N/A
THW94048.1	9					Aureobasidium pullulans	Aureobasidium	Ascomycota		N/A
THW94101.1	10					Aureobasidium pullulans	Aureobasidium	Ascomycota		N/A
THW96053.1	103					Aureobasidium pullulans	Aureobasidium	Ascomycota		N/A
THW98383.1	3					Aureobasidium pullulans	Aureobasidium	Ascomycota		N/A
THW98922.1	20					Aureobasidium pullulans	Aureobasidium	Ascomycota		N/A
THX01875.1	3					Aureobasidium pullulans	Aureobasidium	Ascomycota		N/A
THX03308.1	9					Aureobasidium pullulans	Aureobasidium	Ascomycota		N/A
THX03746.1	11					Aureobasidium pullulans	Aureobasidium	Ascomycota		N/A
THX03748.1	25					Aureobasidium pullulans	Aureobasidium	Ascomycota		N/A
THX07601.1	3					Aureobasidium pullulans	Aureobasidium	Ascomycota		N/A
THX08623.1	3					Aureobasidium pullulans	Aureobasidium	Ascomycota		N/A
THX10921.1	3					Aureobasidium pullulans	Aureobasidium	Ascomycota		N/A
THX12282.1	609					Aureobasidium pullulans	Aureobasidium	Ascomycota		N/A
THX17304.1	11					Aureobasidium pullulans	Aureobasidium	Ascomycota		N/A
THX17305.1	25					Aureobasidium pullulans	Aureobasidium	Ascomycota		N/A
THX17396.1	10	x				Aureobasidium pullulans	Aureobasidium	Ascomycota		N/A
THX17952.1	20					Aureobasidium pullulans	Aureobasidium	Ascomycota		N/A
THX18269.1	3					Aureobasidium pullulans	Aureobasidium	Ascomycota		N/A
THX19161.1	11					Aureobasidium pullulans	Aureobasidium	Ascomycota		N/A
THX21152.1	25					Aureobasidium pullulans	Aureobasidium	Ascomycota		N/A
THX21153.1	11					Aureobasidium pullulans	Aureobasidium	Ascomycota		N/A
THX21917.1	116					Aureobasidium pullulans	Aureobasidium	Ascomycota		N/A
THX22626.1	10	x				Aureobasidium pullulans	Aureobasidium	Ascomycota		N/A
THX22912.1	9					Aureobasidium pullulans	Aureobasidium	Ascomycota		N/A
THX27592.1	3					Aureobasidium pullulans	Aureobasidium	Ascomycota		N/A
THX28242.1	11					Aureobasidium pullulans	Aureobasidium	Ascomycota		N/A
THX29382.1	656					Aureobasidium pullulans	Aureobasidium	Ascomycota		N/A
THX30912.1	3					Aureobasidium pullulans	Aureobasidium	Ascomycota		N/A
THX34682.1	3					Aureobasidium pullulans	Aureobasidium	Ascomycota		N/A
THX36794.1	40					Aureobasidium pullulans	Aureobasidium	Ascomycota		N/A
THX37619.1	3					Aureobasidium pullulans	Aureobasidium	Ascomycota		N/A
THX37688.1	9					Aureobasidium pullulans	Aureobasidium	Ascomycota		N/A
THX41906.1	116					Aureobasidium pullulans	Aureobasidium	Ascomycota		N/A
THX42031.1	10	x				Aureobasidium pullulans	Aureobasidium	Ascomycota		N/A
THX42049.1	11	x				Aureobasidium pullulans	Aureobasidium	Ascomycota		N/A
THX42052.1	25					Aureobasidium pullulans	Aureobasidium	Ascomycota		N/A
THX45219.1	10	x				Aureobasidium pullulans	Aureobasidium	Ascomycota		N/A
THX46040.1	3					Aureobasidium pullulans	Aureobasidium	Ascomycota		N/A
THX49392.1	9					Aureobasidium pullulans	Aureobasidium	Ascomycota		N/A
THX53736.1	25					Aureobasidium pullulans	Aureobasidium	Ascomycota		N/A
THX53753.1	11					Aureobasidium pullulans	Aureobasidium	Ascomycota		N/A
THX54039.1	9					Aureobasidium pullulans	Aureobasidium	Ascomycota		N/A
THX55568.1	10	x				Aureobasidium pullulans	Aureobasidium	Ascomycota		N/A
THX55571.1	25	x				Aureobasidium pullulans	Aureobasidium	Ascomycota		N/A
THX60741.1	3					Aureobasidium pullulans	Aureobasidium	Ascomycota	BTK	N/A
THX60765.1	20					Aureobasidium pullulans	Aureobasidium	Ascomycota		N/A
THX63775.1	3					Aureobasidium pullulans	Aureobasidium	Ascomycota		N/A
THX69052.1	9					Aureobasidium pullulans	Aureobasidium	Ascomycota		N/A
THX70492.1	9					Aureobasidium pullulans	Aureobasidium	Ascomycota		N/A
THX70852.1	10	x				Aureobasidium pullulans	Aureobasidium	Ascomycota		N/A
THX70870.1	3					Aureobasidium pullulans	Aureobasidium	Ascomycota		N/A
THX72801.1	3					Aureobasidium pullulans	Aureobasidium	Ascomycota		N/A
THX76262.1	20					Aureobasidium pullulans	Aureobasidium	Ascomycota		N/A
THX78572.1	9					Aureobasidium pullulans	Aureobasidium	Ascomycota		N/A
THX78868.1	10	x				Aureobasidium pullulans	Aureobasidium	Ascomycota		N/A
THX78891.1	25					Aureobasidium pullulans	Aureobasidium	Ascomycota		N/A
THX82219.1	11					Aureobasidium pullulans	Aureobasidium	Ascomycota		N/A
THX82750.1	3					Aureobasidium pullulans	Aureobasidium	Ascomycota		N/A
THX86142.1	3					Aureobasidium pullulans	Aureobasidium	Ascomycota	BTK	N/A
THX86254.1	11					Aureobasidium pullulans	Aureobasidium	Ascomycota		N/A
THX86257.1	25					Aureobasidium pullulans	Aureobasidium	Ascomycota		N/A
THX87569.1	3					Aureobasidium pullulans	Aureobasidium	Ascomycota		N/A
THX91814.1	11					Aureobasidium pullulans	Aureobasidium	Ascomycota		N/A
THX92340.1	20					Aureobasidium pullulans	Aureobasidium	Ascomycota		N/A
THX94480.1	40					Aureobasidium pullulans	Aureobasidium	Ascomycota		N/A
THX94833.1	3					Aureobasidium pullulans	Aureobasidium	Ascomycota		N/A
THX96854.1	10	x				Aureobasidium pullulans	Aureobasidium	Ascomycota		N/A
THY03557.1	3					Aureobasidium pullulans	Aureobasidium	Ascomycota		N/A
THY04009.1	3					Aureobasidium pullulans	Aureobasidium	Ascomycota		N/A
THY04196.1	10	x				Aureobasidium pullulans	Aureobasidium	Ascomycota		N/A
THY07826.1	9					Aureobasidium pullulans	Aureobasidium	Ascomycota		N/A
THY09784.1	10	x				Aureobasidium pullulans	Aureobasidium	Ascomycota		N/A
THY09935.1	11					Aureobasidium pullulans	Aureobasidium	Ascomycota		N/A
THY14059.1	25					Aureobasidium pullulans	Aureobasidium	Ascomycota		N/A
THY14060.1	11					Aureobasidium pullulans	Aureobasidium	Ascomycota		N/A
THY14241.1	3					Aureobasidium pullulans	Aureobasidium	Ascomycota		N/A
THY15071.1	9					Aureobasidium pullulans	Aureobasidium	Ascomycota		N/A
THY16111.1	11					Aureobasidium pullulans	Aureobasidium	Ascomycota		N/A
THY16112.1	25					Aureobasidium pullulans	Aureobasidium	Ascomycota		N/A
THY18192.1	10	x				Aureobasidium pullulans	Aureobasidium	Ascomycota		N/A
THY20406.1	116					Aureobasidium pullulans	Aureobasidium	Ascomycota		N/A
THY24603.1	103					Aureobasidium pullulans	Aureobasidium	Ascomycota		N/A
THY25518.1	3					Aureobasidium pullulans	Aureobasidium	Ascomycota		N/A
THY25584.1	20					Aureobasidium pullulans	Aureobasidium	Ascomycota		N/A
THY25686.1	40					Aureobasidium pullulans	Aureobasidium	Ascomycota		N/A
THY27302.1	20					Aureobasidium pullulans	Aureobasidium	Ascomycota		N/A
THY27509.1	3					Aureobasidium pullulans	Aureobasidium	Ascomycota		N/A
THY29647.1	25					Aureobasidium pullulans	Aureobasidium	Ascomycota		N/A
THY29648.1	11					Aureobasidium pullulans	Aureobasidium	Ascomycota		N/A
THY29677.1	10	x				Aureobasidium pullulans	Aureobasidium	Ascomycota		N/A
THY32638.1	3					Aureobasidium pullulans	Aureobasidium	Ascomycota		N/A
THY34714.1	3					Aureobasidium pullulans	Aureobasidium	Ascomycota		N/A
THY34759.1	20					Aureobasidium pullulans	Aureobasidium	Ascomycota		N/A
THY41315.1	10	x				Aureobasidium pullulans	Aureobasidium	Ascomycota		N/A
THY42128.1	40					Aureobasidium pullulans	Aureobasidium	Ascomycota		N/A
THY47917.1	9					Aureobasidium pullulans	Aureobasidium	Ascomycota		N/A
THY50506.1	11					Aureobasidium pullulans	Aureobasidium	Ascomycota		N/A
THY52815.1	9					Aureobasidium pullulans	Aureobasidium	Ascomycota		N/A
THY52823.1	9					Aureobasidium pullulans	Aureobasidium	Ascomycota		N/A
THY53826.1	11					Aureobasidium pullulans	Aureobasidium	Ascomycota		N/A
THY53831.1	25					Aureobasidium pullulans	Aureobasidium	Ascomycota		N/A
THY55089.1	3					Aureobasidium pullulans	Aureobasidium	Ascomycota		N/A
THY55434.1	3					Aureobasidium pullulans	Aureobasidium	Ascomycota		N/A
THY58313.1	3					Aureobasidium pullulans	Aureobasidium	Ascomycota		N/A
THY58574.1	103					Aureobasidium pullulans	Aureobasidium	Ascomycota		N/A
THY58598.1	20					Aureobasidium pullulans	Aureobasidium	Ascomycota		N/A
THY60680.1	3					Aureobasidium pullulans	Aureobasidium	Ascomycota		N/A
THY60752.1	3					Aureobasidium pullulans	Aureobasidium	Ascomycota		N/A
THY62071.1	10	x				Aureobasidium pullulans	Aureobasidium	Ascomycota		N/A
THY62886.1	25					Aureobasidium pullulans	Aureobasidium	Ascomycota		N/A
THY62899.1	11					Aureobasidium pullulans	Aureobasidium	Ascomycota		N/A
THY63449.1	25	x				Aureobasidium pullulans	Aureobasidium	Ascomycota		N/A
THY63455.1	10	x				Aureobasidium pullulans	Aureobasidium	Ascomycota		N/A
THY65597.1	20					Aureobasidium pullulans	Aureobasidium	Ascomycota		N/A
THY68622.1	3					Aureobasidium pullulans	Aureobasidium	Ascomycota		N/A
THY68864.1	9					Aureobasidium pullulans	Aureobasidium	Ascomycota		N/A
THY75621.1	3					Aureobasidium pullulans	Aureobasidium	Ascomycota		N/A
THY77550.1	11					Aureobasidium pullulans	Aureobasidium	Ascomycota		N/A
THY77635.1	10	x				Aureobasidium pullulans	Aureobasidium	Ascomycota		N/A
THY78971.1	3					Aureobasidium pullulans	Aureobasidium	Ascomycota		N/A
THY79026.1	20					Aureobasidium pullulans	Aureobasidium	Ascomycota		N/A
THY85194.1	630					Aureobasidium pullulans	Aureobasidium	Ascomycota		N/A
THY86616.1	9					Aureobasidium pullulans	Aureobasidium	Ascomycota		N/A
THY87037.1	9					Aureobasidium pullulans	Aureobasidium	Ascomycota		N/A
THY87853.1	3					Aureobasidium pullulans	Aureobasidium	Ascomycota		N/A
THY88347.1	10					Aureobasidium pullulans	Aureobasidium	Ascomycota		N/A
THY91067.1	3					Aureobasidium pullulans	Aureobasidium	Ascomycota		N/A
THY91149.1	40					Aureobasidium pullulans	Aureobasidium	Ascomycota		N/A
THY92027.1	9					Aureobasidium pullulans	Aureobasidium	Ascomycota		N/A
THY92540.1	10					Aureobasidium pullulans	Aureobasidium	Ascomycota		N/A
THY93541.1	20					Aureobasidium pullulans	Aureobasidium	Ascomycota		N/A
THY94389.1	10	x				Aureobasidium pullulans	Aureobasidium	Ascomycota		N/A
THY96316.1	3					Aureobasidium pullulans	Aureobasidium	Ascomycota	BTK	N/A
THY97777.1	20					Aureobasidium pullulans	Aureobasidium	Ascomycota		N/A
THY97992.1	40					Aureobasidium pullulans	Aureobasidium	Ascomycota		N/A
THY98683.1	3					Aureobasidium pullulans	Aureobasidium	Ascomycota		N/A
THZ00657.1	20					Aureobasidium pullulans	Aureobasidium	Ascomycota		N/A
THZ02434.1	11					Aureobasidium pullulans	Aureobasidium	Ascomycota		N/A
THZ02435.1	25					Aureobasidium pullulans	Aureobasidium	Ascomycota		N/A
THZ02556.1	11					Aureobasidium pullulans	Aureobasidium	Ascomycota		N/A
THZ03426.1	40					Aureobasidium pullulans	Aureobasidium	Ascomycota		N/A
THZ03837.1	3					Aureobasidium pullulans	Aureobasidium	Ascomycota	BTK	N/A
THZ04725.1	3					Aureobasidium pullulans	Aureobasidium	Ascomycota		N/A
THZ12388.1	10	x				Aureobasidium pullulans	Aureobasidium	Ascomycota		N/A
THZ13056.1	3					Aureobasidium pullulans	Aureobasidium	Ascomycota		N/A
THZ14270.1	3					Aureobasidium pullulans	Aureobasidium	Ascomycota		N/A
THZ17280.1	40					Aureobasidium pullulans	Aureobasidium	Ascomycota		N/A
THZ20102.1	9					Aureobasidium pullulans	Aureobasidium	Ascomycota		N/A
THZ20935.1	20					Aureobasidium pullulans	Aureobasidium	Ascomycota		N/A
THZ23560.1	9					Aureobasidium pullulans	Aureobasidium	Ascomycota		N/A
THZ29218.1	3					Aureobasidium pullulans	Aureobasidium	Ascomycota		N/A
THZ29827.1	25					Aureobasidium pullulans	Aureobasidium	Ascomycota		N/A
THZ29830.1	11					Aureobasidium pullulans	Aureobasidium	Ascomycota		N/A
THZ30269.1	20					Aureobasidium pullulans	Aureobasidium	Ascomycota		N/A
THZ30405.1	3					Aureobasidium pullulans	Aureobasidium	Ascomycota		N/A
THZ30790.1	10	x				Aureobasidium pullulans	Aureobasidium	Ascomycota		N/A
THZ30804.1	11	x				Aureobasidium pullulans	Aureobasidium	Ascomycota		N/A
THZ33824.1	103					Aureobasidium pullulans	Aureobasidium	Ascomycota		N/A
THZ37063.1	20					Aureobasidium pullulans	Aureobasidium	Ascomycota		N/A
THZ37974.1	11					Aureobasidium pullulans	Aureobasidium	Ascomycota		N/A
THZ38648.1	3					Aureobasidium pullulans	Aureobasidium	Ascomycota		N/A
THZ39321.1	9					Aureobasidium pullulans	Aureobasidium	Ascomycota		N/A
THZ40465.1	3					Aureobasidium pullulans	Aureobasidium	Ascomycota		N/A
THZ44050.1	40					Aureobasidium pullulans	Aureobasidium	Ascomycota		N/A
THZ45078.1	10					Aureobasidium pullulans	Aureobasidium	Ascomycota		N/A
THZ45089.1	11					Aureobasidium pullulans	Aureobasidium	Ascomycota		N/A
THZ45443.1	20					Aureobasidium pullulans	Aureobasidium	Ascomycota		N/A
THZ45469.1	3					Aureobasidium pullulans	Aureobasidium	Ascomycota		N/A
THZ49676.1	9					Aureobasidium pullulans	Aureobasidium	Ascomycota		N/A
THZ53954.1	9					Aureobasidium pullulans	Aureobasidium	Ascomycota		N/A
THZ54106.1	25					Aureobasidium pullulans	Aureobasidium	Ascomycota		N/A
THZ54115.1	11					Aureobasidium pullulans	Aureobasidium	Ascomycota		N/A
THZ54217.1	3					Aureobasidium pullulans	Aureobasidium	Ascomycota		N/A
THZ62821.1	3					Aureobasidium pullulans	Aureobasidium	Ascomycota		N/A
THZ65493.1	3					Aureobasidium pullulans	Aureobasidium	Ascomycota		N/A
THZ65502.1	20					Aureobasidium pullulans	Aureobasidium	Ascomycota		N/A
THZ67373.1	25					Aureobasidium pullulans	Aureobasidium	Ascomycota		N/A
THZ67374.1	11					Aureobasidium pullulans	Aureobasidium	Ascomycota		N/A
THZ67662.1	10	x				Aureobasidium pullulans	Aureobasidium	Ascomycota		N/A
THZ67809.1	10					Aureobasidium pullulans	Aureobasidium	Ascomycota		N/A
THZ68895.1	9					Aureobasidium pullulans	Aureobasidium	Ascomycota		N/A
THZ68910.1	40					Aureobasidium pullulans	Aureobasidium	Ascomycota		N/A
THZ72655.1	20					Aureobasidium pullulans	Aureobasidium	Ascomycota		N/A
THZ73533.1	9					Aureobasidium pullulans	Aureobasidium	Ascomycota		N/A
THZ75210.1	3					Aureobasidium pullulans	Aureobasidium	Ascomycota		N/A
THZ77922.1	9					Aureobasidium pullulans	Aureobasidium	Ascomycota		N/A
THZ77963.1	10					Aureobasidium pullulans	Aureobasidium	Ascomycota		N/A
THZ77977.1	11					Aureobasidium pullulans	Aureobasidium	Ascomycota		N/A
THZ78533.1	116					Aureobasidium pullulans	Aureobasidium	Ascomycota		N/A
THZ79024.1	10	x				Aureobasidium pullulans	Aureobasidium	Ascomycota		N/A
THZ81101.1	25					Aureobasidium pullulans	Aureobasidium	Ascomycota		N/A
THZ81103.1	11					Aureobasidium pullulans	Aureobasidium	Ascomycota		N/A
THZ85439.1	3					Aureobasidium pullulans	Aureobasidium	Ascomycota		Yes
THZ85479.1	20					Aureobasidium pullulans	Aureobasidium	Ascomycota		N/A
THZ86021.1	3					Aureobasidium pullulans	Aureobasidium	Ascomycota		N/A
THZ86691.1	3					Aureobasidium pullulans	Aureobasidium	Ascomycota		N/A
THZ89921.1	3					Aureobasidium pullulans	Aureobasidium	Ascomycota		N/A
THZ91800.1	20					Aureobasidium pullulans	Aureobasidium	Ascomycota		N/A
THZ97270.1	9					Aureobasidium pullulans	Aureobasidium	Ascomycota		N/A
THZ97441.1	25					Aureobasidium pullulans	Aureobasidium	Ascomycota		N/A
THZ98717.1	116					Aureobasidium pullulans	Aureobasidium	Ascomycota		N/A
THZ99145.1	25					Aureobasidium pullulans	Aureobasidium	Ascomycota		N/A
TIA00333.1	103					Aureobasidium pullulans	Aureobasidium	Ascomycota		N/A
TIA01710.1	3					Aureobasidium pullulans	Aureobasidium	Ascomycota		N/A
TIA01927.1	10	x				Aureobasidium pullulans	Aureobasidium	Ascomycota		N/A
TIA03487.1	40					Aureobasidium pullulans	Aureobasidium	Ascomycota		N/A
TIA04743.1	3					Aureobasidium pullulans	Aureobasidium	Ascomycota		N/A
TIA05609.1	11					Aureobasidium pullulans	Aureobasidium	Ascomycota		N/A
TIA06528.1	116					Aureobasidium pullulans	Aureobasidium	Ascomycota		N/A
TIA07363.1	9					Aureobasidium pullulans	Aureobasidium	Ascomycota		N/A
TIA08354.1	116					Aureobasidium pullulans	Aureobasidium	Ascomycota		N/A
TIA15459.1	3					Aureobasidium pullulans	Aureobasidium	Ascomycota	BTK	N/A
TIA15534.1	20					Aureobasidium pullulans	Aureobasidium	Ascomycota		N/A
TIA17261.1	10					Aureobasidium pullulans	Aureobasidium	Ascomycota		N/A
TIA19537.1	3					Aureobasidium pullulans	Aureobasidium	Ascomycota		N/A
TIA20846.1	9					Aureobasidium pullulans	Aureobasidium	Ascomycota		N/A
TIA20890.1	25					Aureobasidium pullulans	Aureobasidium	Ascomycota		N/A
TIA20963.1	11					Aureobasidium pullulans	Aureobasidium	Ascomycota		N/A
TIA21099.1	3					Aureobasidium pullulans	Aureobasidium	Ascomycota		N/A
TIA21829.1	3					Aureobasidium pullulans	Aureobasidium	Ascomycota		N/A
TIA24886.1	20					Aureobasidium pullulans	Aureobasidium	Ascomycota		N/A
TIA25208.1	11					Aureobasidium pullulans	Aureobasidium	Ascomycota		N/A
TIA29510.1	9					Aureobasidium pullulans	Aureobasidium	Ascomycota		N/A
TIA30920.1	103					Aureobasidium pullulans	Aureobasidium	Ascomycota		N/A
TIA34153.1	11					Aureobasidium pullulans	Aureobasidium	Ascomycota		N/A
TIA36211.1	3					Aureobasidium pullulans	Aureobasidium	Ascomycota		N/A
TIA36315.1	11					Aureobasidium pullulans	Aureobasidium	Ascomycota		N/A
TIA37247.1	10	x				Aureobasidium pullulans	Aureobasidium	Ascomycota		N/A
TIA37354.1	40					Aureobasidium pullulans	Aureobasidium	Ascomycota		N/A
TIA43484.1	3					Aureobasidium pullulans	Aureobasidium	Ascomycota		N/A
TIA43502.1	20					Aureobasidium pullulans	Aureobasidium	Ascomycota		N/A
TIA46448.1	3					Aureobasidium pullulans	Aureobasidium	Ascomycota		N/A
TIA47015.1	20					Aureobasidium pullulans	Aureobasidium	Ascomycota		N/A
TIA47793.1	9					Aureobasidium pullulans	Aureobasidium	Ascomycota		N/A
TIA52612.1	40					Aureobasidium pullulans	Aureobasidium	Ascomycota		N/A
TIA53296.1	3					Aureobasidium pullulans	Aureobasidium	Ascomycota		N/A
TIA56925.1	20					Aureobasidium pullulans	Aureobasidium	Ascomycota		N/A
TIA57817.1	9					Aureobasidium pullulans	Aureobasidium	Ascomycota		N/A
TIA58521.1	103					Aureobasidium pullulans	Aureobasidium	Ascomycota		N/A
TIA59131.1	3					Aureobasidium pullulans	Aureobasidium	Ascomycota		N/A
TIA60511.1	20					Aureobasidium pullulans	Aureobasidium	Ascomycota		N/A
TIA62241.1	3					Aureobasidium pullulans	Aureobasidium	Ascomycota		N/A
TIA62400.1	10	x				Aureobasidium pullulans	Aureobasidium	Ascomycota		N/A
TIA62413.1	11	x				Aureobasidium pullulans	Aureobasidium	Ascomycota		N/A
TIA62949.1	3					Aureobasidium pullulans	Aureobasidium	Ascomycota		N/A
TIA63446.1	3					Aureobasidium pullulans	Aureobasidium	Ascomycota		N/A
TIA66613.1	9					Aureobasidium pullulans	Aureobasidium	Ascomycota		N/A
TIA66822.1	103					Aureobasidium pullulans	Aureobasidium	Ascomycota		N/A
TIA66995.1	11					Aureobasidium pullulans	Aureobasidium	Ascomycota		N/A
TIA68296.1	10	x				Aureobasidium pullulans	Aureobasidium	Ascomycota		N/A
TIA69564.1	40					Aureobasidium pullulans	Aureobasidium	Ascomycota		N/A
TIA69883.1	630					Aureobasidium pullulans	Aureobasidium	Ascomycota		N/A
TIA73473.1	20					Aureobasidium pullulans	Aureobasidium	Ascomycota		N/A
TIA80410.1	3					Aureobasidium pullulans	Aureobasidium	Ascomycota		N/A
TIA84371.1	25					Aureobasidium pullulans	Aureobasidium	Ascomycota		N/A
TIA84906.1	3					Aureobasidium pullulans	Aureobasidium	Ascomycota		N/A
KEQ79525.1	11					Aureobasidium pullulans EXF-150	Aureobasidium	Ascomycota		No
KEQ79556.1	10	x				Aureobasidium pullulans EXF-150	Aureobasidium	Ascomycota		Yes
KEQ80919.1	9					Aureobasidium pullulans EXF-150	Aureobasidium	Ascomycota		No
KEQ81231.1	40					Aureobasidium pullulans EXF-150	Aureobasidium	Ascomycota		No
KEQ83524.1	3					Aureobasidium pullulans EXF-150	Aureobasidium	Ascomycota		Yes
KEQ90325.1	3					Aureobasidium subglaciale EXF-2481	Aureobasidium	Ascomycota		Yes
KEQ94849.1	9					Aureobasidium subglaciale EXF-2481	Aureobasidium	Ascomycota		No
KEQ95523.1	0					Aureobasidium subglaciale EXF-2481	Aureobasidium	Ascomycota		No
KEQ95793.1	0					Aureobasidium subglaciale EXF-2481	Aureobasidium	Ascomycota		No
KEQ99140.1	11					Aureobasidium subglaciale EXF-2481	Aureobasidium	Ascomycota		No
KEQ99210.1	10	x				Aureobasidium subglaciale EXF-2481	Aureobasidium	Ascomycota		Yes
ODQ79442.1	0					Babjeviella inositovora NRRL Y-12698	Babjeviella	Ascomycota		Yes
ODQ83032.1	0		x			Babjeviella inositovora NRRL Y-12698	Babjeviella	Ascomycota	MF_alpha_N	No
EMD01117.1	0					Baudoinia panamericana UAMH 10762	Baudoinia	Ascomycota		No
EMD01155.1	0					Baudoinia panamericana UAMH 10762	Baudoinia	Ascomycota		No
PMB64757.1	37	x				Beauveria bassiana	Beauveria	Ascomycota		N/A
PMB67596.1	24					Beauveria bassiana	Beauveria	Ascomycota	Fibrinogen_BP	N/A
PMB68102.1	429					Beauveria bassiana	Beauveria	Ascomycota	CVNH	N/A
PMB68526.1	0					Beauveria bassiana	Beauveria	Ascomycota		N/A
PMB69882.1	13	x				Beauveria bassiana	Beauveria	Ascomycota		N/A
PMB70431.1	400					Beauveria bassiana	Beauveria	Ascomycota		N/A
PMB72279.1	420					Beauveria bassiana	Beauveria	Ascomycota		N/A
PMB72707.1	202					Beauveria bassiana	Beauveria	Ascomycota		N/A
PMB72783.1	0					Beauveria bassiana	Beauveria	Ascomycota		N/A
PMB73677.1	19	x				Beauveria bassiana	Beauveria	Ascomycota	ustiloxin-type	N/A
PQK08385.1	202					Beauveria bassiana	Beauveria	Ascomycota		N/A
PQK09694.1	188	x				Beauveria bassiana	Beauveria	Ascomycota		N/A
PQK11870.1	429					Beauveria bassiana	Beauveria	Ascomycota	CVNH	N/A
PQK12726.1	13	x				Beauveria bassiana	Beauveria	Ascomycota		N/A
PQK13815.1	180					Beauveria bassiana	Beauveria	Ascomycota	Antifungal_pept	N/A
PQK15095.1	783					Beauveria bassiana	Beauveria	Ascomycota		N/A
PQK17223.1	37	x				Beauveria bassiana	Beauveria	Ascomycota		N/A
PQK17551.1	19	x				Beauveria bassiana	Beauveria	Ascomycota	ustiloxin-type	N/A
EJP60793.1	400					Beauveria bassiana ARSEF 2860	Beauveria	Ascomycota		No
EJP61459.1	0					Beauveria bassiana ARSEF 2860	Beauveria	Ascomycota		No
EJP61734.1	420					Beauveria bassiana ARSEF 2860	Beauveria	Ascomycota		Yes
EJP62690.1	0					Beauveria bassiana ARSEF 2860	Beauveria	Ascomycota		No
EJP63461.1	19	x				Beauveria bassiana ARSEF 2860	Beauveria	Ascomycota	ustiloxin-type	Yes
EJP64565.1	0					Beauveria bassiana ARSEF 2860	Beauveria	Ascomycota		No
EJP66572.1	202					Beauveria bassiana ARSEF 2860	Beauveria	Ascomycota		No
EJP67656.1	180					Beauveria bassiana ARSEF 2860	Beauveria	Ascomycota	Antifungal_pept	No
EJP68109.1	37	x				Beauveria bassiana ARSEF 2860	Beauveria	Ascomycota		Yes
KGQ05064.1	0					Beauveria bassiana D1-5	Beauveria	Ascomycota	PAD	N/A
KGQ05701.1	24					Beauveria bassiana D1-5	Beauveria	Ascomycota		N/A
KGQ06486.1	19					Beauveria bassiana D1-5	Beauveria	Ascomycota	ustiloxin-type	N/A
KGQ07811.1	37	x				Beauveria bassiana D1-5	Beauveria	Ascomycota		N/A
KGQ09080.1	202					Beauveria bassiana D1-5	Beauveria	Ascomycota		N/A
KGQ09705.1	0					Beauveria bassiana D1-5	Beauveria	Ascomycota	PEX11	N/A
KGQ09785.1	180					Beauveria bassiana D1-5	Beauveria	Ascomycota	Antifungal_pept	N/A
KGQ10069.1	783					Beauveria bassiana D1-5	Beauveria	Ascomycota		N/A
KGQ10563.1	429					Beauveria bassiana D1-5	Beauveria	Ascomycota	CVNH	N/A
OAA34171.1	0					Beauveria brongniartii RCEF 3172	Beauveria	Ascomycota		N/A
OAA35991.1	0					Beauveria brongniartii RCEF 3172	Beauveria	Ascomycota		N/A
OAA36505.1	0					Beauveria brongniartii RCEF 3172	Beauveria	Ascomycota		N/A
OAA41146.1	400					Beauveria brongniartii RCEF 3172	Beauveria	Ascomycota		N/A
OAA43929.1	19	x				Beauveria brongniartii RCEF 3172	Beauveria	Ascomycota	ustiloxin-type	N/A
OAA46784.1	0					Beauveria brongniartii RCEF 3172	Beauveria	Ascomycota		N/A
OAA48056.1	13	x				Beauveria brongniartii RCEF 3172	Beauveria	Ascomycota		N/A
OAA49090.1	202					Beauveria brongniartii RCEF 3172	Beauveria	Ascomycota		N/A
OAA50780.1	420					Beauveria brongniartii RCEF 3172	Beauveria	Ascomycota		N/A
OAA50988.1	463					Beauveria brongniartii RCEF 3172	Beauveria	Ascomycota		N/A
OAA51011.1	180					Beauveria brongniartii RCEF 3172	Beauveria	Ascomycota	Antifungal_pept	N/A
OAA52841.1	37	x				Beauveria brongniartii RCEF 3172	Beauveria	Ascomycota		N/A
ENH98651.1	0	x				Bipolaris maydis ATCC 48331	Bipolaris	Ascomycota		N/A
ENH98852.1	719	x				Bipolaris maydis ATCC 48331	Bipolaris	Ascomycota		N/A
ENI00478.1	27					Bipolaris maydis ATCC 48331	Bipolaris	Ascomycota		N/A
ENI02097.1	16					Bipolaris maydis ATCC 48331	Bipolaris	Ascomycota		N/A
ENI05887.1	218					Bipolaris maydis ATCC 48331	Bipolaris	Ascomycota		N/A
ENI06972.1	514					Bipolaris maydis ATCC 48331	Bipolaris	Ascomycota		N/A
ENI07873.1	134					Bipolaris maydis ATCC 48331	Bipolaris	Ascomycota		N/A
ENI10463.1	57					Bipolaris maydis ATCC 48331	Bipolaris	Ascomycota		N/A
EMD84925.1	719	x				Bipolaris maydis C5	Bipolaris	Ascomycota		No
EMD84980.1	0					Bipolaris maydis C5	Bipolaris	Ascomycota		No
EMD85876.1	296	x				Bipolaris maydis C5	Bipolaris	Ascomycota		Yes
EMD85980.1	15	x				Bipolaris maydis C5	Bipolaris	Ascomycota		No
EMD86094.1	16					Bipolaris maydis C5	Bipolaris	Ascomycota		Yes
EMD91029.1	218					Bipolaris maydis C5	Bipolaris	Ascomycota		Yes
EMD91547.1	304					Bipolaris maydis C5	Bipolaris	Ascomycota		Yes
EMD92182.1	134					Bipolaris maydis C5	Bipolaris	Ascomycota		Yes
EMD93044.1	234					Bipolaris maydis C5	Bipolaris	Ascomycota		Yes
EMD93469.1	345					Bipolaris maydis C5	Bipolaris	Ascomycota		Yes
EMD93579.1	514					Bipolaris maydis C5	Bipolaris	Ascomycota		No
EMD95331.1	27				x	Bipolaris maydis C5	Bipolaris	Ascomycota	Cupredoxin_1	Yes
EMD95601.1	57					Bipolaris maydis C5	Bipolaris	Ascomycota		Yes
EUC40044.1	0					Bipolaris oryzae ATCC 44560	Bipolaris	Ascomycota		Yes
EUC40250.1	345					Bipolaris oryzae ATCC 44560	Bipolaris	Ascomycota		Yes
EUC41229.1	234					Bipolaris oryzae ATCC 44560	Bipolaris	Ascomycota		No
EUC41712.1	57					Bipolaris oryzae ATCC 44560	Bipolaris	Ascomycota		Yes
EUC41939.1	0					Bipolaris oryzae ATCC 44560	Bipolaris	Ascomycota		Yes
EUC43347.1	27					Bipolaris oryzae ATCC 44560	Bipolaris	Ascomycota		Yes
EUC43373.1	16					Bipolaris oryzae ATCC 44560	Bipolaris	Ascomycota		Yes
EUC43985.1	708	x				Bipolaris oryzae ATCC 44560	Bipolaris	Ascomycota		No
EUC46312.1	15	x				Bipolaris oryzae ATCC 44560	Bipolaris	Ascomycota		Yes
EUC46407.1	304					Bipolaris oryzae ATCC 44560	Bipolaris	Ascomycota		Yes
EUC46988.1	134					Bipolaris oryzae ATCC 44560	Bipolaris	Ascomycota		No
EUC49126.1	686					Bipolaris oryzae ATCC 44560	Bipolaris	Ascomycota		Yes
EMD61577.1	304					Bipolaris sorokiniana ND90Pr	Bipolaris	Ascomycota		No
EMD62052.1	218					Bipolaris sorokiniana ND90Pr	Bipolaris	Ascomycota		Yes
EMD62335.1	15	x				Bipolaris sorokiniana ND90Pr	Bipolaris	Ascomycota		Yes
EMD62446.1	16					Bipolaris sorokiniana ND90Pr	Bipolaris	Ascomycota		Yes
EMD63848.1	234					Bipolaris sorokiniana ND90Pr	Bipolaris	Ascomycota		Yes
EMD64610.1	708	x				Bipolaris sorokiniana ND90Pr	Bipolaris	Ascomycota		No
EMD66838.1	27				x	Bipolaris sorokiniana ND90Pr	Bipolaris	Ascomycota		Yes
EMD67096.1	134					Bipolaris sorokiniana ND90Pr	Bipolaris	Ascomycota		Yes
EMD69659.1	57					Bipolaris sorokiniana ND90Pr	Bipolaris	Ascomycota		Yes
EUN20539.1	831					Bipolaris victoriae FI3	Bipolaris	Ascomycota		No
EUN22514.1	234					Bipolaris victoriae FI3	Bipolaris	Ascomycota		No
EUN22868.1	15	x				Bipolaris victoriae FI3	Bipolaris	Ascomycota		Yes
EUN22984.1	686					Bipolaris victoriae FI3	Bipolaris	Ascomycota		Yes
EUN26824.1	0					Bipolaris victoriae FI3	Bipolaris	Ascomycota		Yes
EUN28064.1	345					Bipolaris victoriae FI3	Bipolaris	Ascomycota		Yes
EUN28587.1	16					Bipolaris victoriae FI3	Bipolaris	Ascomycota		Yes
EUN29265.1	134					Bipolaris victoriae FI3	Bipolaris	Ascomycota		Yes
EUN31959.1	218					Bipolaris victoriae FI3	Bipolaris	Ascomycota		Yes
EUN32984.1	57					Bipolaris victoriae FI3	Bipolaris	Ascomycota		Yes
EUC27519.1	475	x				Bipolaris zeicola 26-R-13	Bipolaris	Ascomycota		No
EUC29119.1	234					Bipolaris zeicola 26-R-13	Bipolaris	Ascomycota		No
EUC29491.1	15	x				Bipolaris zeicola 26-R-13	Bipolaris	Ascomycota		Yes
EUC31895.1	831					Bipolaris zeicola 26-R-13	Bipolaris	Ascomycota		No
EUC33777.1	57					Bipolaris zeicola 26-R-13	Bipolaris	Ascomycota		Yes
EUC34912.1	134					Bipolaris zeicola 26-R-13	Bipolaris	Ascomycota		Yes
EUC35065.1	16					Bipolaris zeicola 26-R-13	Bipolaris	Ascomycota		Yes
EUC36824.1	218					Bipolaris zeicola 26-R-13	Bipolaris	Ascomycota		Yes
EGE77284.2	13	x				Blastomyces dermatitidis ATCC 18188	Blastomyces	Ascomycota		N/A
EGE78945.1	75					Blastomyces dermatitidis ATCC 18188	Blastomyces	Ascomycota		N/A
EGE79380.1	240					Blastomyces dermatitidis ATCC 18188	Blastomyces	Ascomycota		N/A
EGE80837.1	204	x				Blastomyces dermatitidis ATCC 18188	Blastomyces	Ascomycota		N/A
KMW66849.1	75					Blastomyces dermatitidis ATCC 18188	Blastomyces	Ascomycota		N/A
KMW68414.1	130					Blastomyces dermatitidis ATCC 18188	Blastomyces	Ascomycota		N/A
EQL31615.1	240					Blastomyces dermatitidis ATCC 26199	Blastomyces	Ascomycota		N/A
EQL32453.1	346					Blastomyces dermatitidis ATCC 26199	Blastomyces	Ascomycota		N/A
EQL36840.1	130					Blastomyces dermatitidis ATCC 26199	Blastomyces	Ascomycota		N/A
EQL38631.1	13	x				Blastomyces dermatitidis ATCC 26199	Blastomyces	Ascomycota		N/A
EQL38632.1	13	x				Blastomyces dermatitidis ATCC 26199	Blastomyces	Ascomycota		N/A
EEQ84844.1	130					Blastomyces dermatitidis ER-3	Blastomyces	Ascomycota		N/A
EEQ89499.1	240					Blastomyces dermatitidis ER-3	Blastomyces	Ascomycota		N/A
EEQ89803.1	204	x				Blastomyces dermatitidis ER-3	Blastomyces	Ascomycota		N/A
EEQ90723.1	75					Blastomyces dermatitidis ER-3	Blastomyces	Ascomycota		N/A
EEQ91454.1	346					Blastomyces dermatitidis ER-3	Blastomyces	Ascomycota		N/A
OAT00827.1	13	x				Blastomyces dermatitidis ER-3	Blastomyces	Ascomycota		N/A
OAT00828.1	13	x				Blastomyces dermatitidis ER-3	Blastomyces	Ascomycota		N/A
OAT01694.1	75					Blastomyces dermatitidis ER-3	Blastomyces	Ascomycota		N/A
OAT05170.1	240					Blastomyces gilchristii SLH14081	Blastomyces	Ascomycota		No
OAT05509.1	13	x				Blastomyces gilchristii SLH14081	Blastomyces	Ascomycota		Yes
OAT05510.1	13	x				Blastomyces gilchristii SLH14081	Blastomyces	Ascomycota		Yes
OAT08483.1	130					Blastomyces gilchristii SLH14081	Blastomyces	Ascomycota		No
OAT09358.1	346					Blastomyces gilchristii SLH14081	Blastomyces	Ascomycota		Yes
OAT10640.1	204	x				Blastomyces gilchristii SLH14081	Blastomyces	Ascomycota		No
OAT11026.1	75					Blastomyces gilchristii SLH14081	Blastomyces	Ascomycota		No
OAT11027.1	75					Blastomyces gilchristii SLH14081	Blastomyces	Ascomycota		No
PGG96247.1	0					Blastomyces parvus	Blastomyces	Ascomycota		N/A
PGH04500.1	204	x				Blastomyces parvus	Blastomyces	Ascomycota		N/A
PGH06739.1	75					Blastomyces parvus	Blastomyces	Ascomycota		N/A
PGH08351.1	0					Blastomyces parvus	Blastomyces	Ascomycota		N/A
OJD25868.1	75					Blastomyces percursus	Blastomyces	Ascomycota		N/A
KLJ07383.1	13	x				Blastomyces silverae	Blastomyces	Ascomycota		N/A
KLJ11877.1	739					Blastomyces silverae	Blastomyces	Ascomycota		N/A
KLJ13616.1	0					Blastomyces silverae	Blastomyces	Ascomycota		N/A
SZF01300.1	479					Blumeria graminis f. sp. hordei	Blumeria	Ascomycota		N/A
SZF02327.1	648					Blumeria graminis f. sp. hordei	Blumeria	Ascomycota		N/A
SZF02779.1	615					Blumeria graminis f. sp. hordei	Blumeria	Ascomycota		N/A
CCU74342.1	0					Blumeria graminis f. sp. hordei DH14	Blumeria	Ascomycota		No
CCU74913.1	648					Blumeria graminis f. sp. hordei DH14	Blumeria	Ascomycota		No
CCU76446.1	615					Blumeria graminis f. sp. hordei DH14	Blumeria	Ascomycota		No
CCU77107.1	479					Blumeria graminis f. sp. hordei DH14	Blumeria	Ascomycota		No
CCU82524.1	793					Blumeria graminis f. sp. hordei DH14	Blumeria	Ascomycota		No
EPQ62834.1	0					Blumeria graminis f. sp. tritici 96224	Blumeria	Ascomycota		N/A
EPQ67773.1	793					Blumeria graminis f. sp. tritici 96224	Blumeria	Ascomycota		N/A
TEY40957.1	70	x				Botryotinia calthae	Botryotinia	Ascomycota		N/A
TEY43155.1	50	x				Botryotinia calthae	Botryotinia	Ascomycota	DUF3997	N/A
TEY43656.1	2			x		Botryotinia calthae	Botryotinia	Ascomycota		N/A
TEY46022.1	110					Botryotinia calthae	Botryotinia	Ascomycota		N/A
TEY52547.1	79	x				Botryotinia calthae	Botryotinia	Ascomycota	Mucin-like	N/A
TEY74882.1	6	x				Botryotinia calthae	Botryotinia	Ascomycota		N/A
TEY81664.1	613	x				Botryotinia calthae	Botryotinia	Ascomycota		N/A
TEY82461.1	54					Botryotinia calthae	Botryotinia	Ascomycota		N/A
TEY84101.1	24					Botryotinia calthae	Botryotinia	Ascomycota		N/A
TEY85723.1	0					Botryotinia calthae	Botryotinia	Ascomycota		N/A
TGO45805.1	90	x				Botryotinia convoluta	Botryotinia	Ascomycota		N/A
TGO47187.1	47	x				Botryotinia convoluta	Botryotinia	Ascomycota		N/A
TGO49662.1	6	x				Botryotinia convoluta	Botryotinia	Ascomycota		N/A
TGO54695.1	143					Botryotinia convoluta	Botryotinia	Ascomycota		N/A
TGO55577.1	79	x				Botryotinia convoluta	Botryotinia	Ascomycota	Mucin-like	N/A
TGO55809.1	172					Botryotinia convoluta	Botryotinia	Ascomycota		N/A
TGO56706.1	27					Botryotinia convoluta	Botryotinia	Ascomycota		N/A
TGO57578.1	70	x				Botryotinia convoluta	Botryotinia	Ascomycota		N/A
TGO58323.1	54					Botryotinia convoluta	Botryotinia	Ascomycota		N/A
TGO59655.1	24					Botryotinia convoluta	Botryotinia	Ascomycota		N/A
TGO64395.1	628	x				Botryotinia convoluta	Botryotinia	Ascomycota		N/A
TGO65046.1	2			x		Botryotinia convoluta	Botryotinia	Ascomycota		N/A
TGO45125.1	0					Botryotinia narcissicola	Botryotinia	Ascomycota		N/A
TGO45332.1	362	x				Botryotinia narcissicola	Botryotinia	Ascomycota		N/A
TGO47748.1	110					Botryotinia narcissicola	Botryotinia	Ascomycota		N/A
TGO47760.1	509					Botryotinia narcissicola	Botryotinia	Ascomycota		N/A
TGO48268.1	24					Botryotinia narcissicola	Botryotinia	Ascomycota	RHS_repeat	N/A
TGO52482.1	47	x				Botryotinia narcissicola	Botryotinia	Ascomycota		N/A
TGO54669.1	70	x				Botryotinia narcissicola	Botryotinia	Ascomycota		N/A
TGO55465.1	27					Botryotinia narcissicola	Botryotinia	Ascomycota		N/A
TGO61009.1	54					Botryotinia narcissicola	Botryotinia	Ascomycota		N/A
TGO62602.1	6	x				Botryotinia narcissicola	Botryotinia	Ascomycota		N/A
TGO63316.1	79	x				Botryotinia narcissicola	Botryotinia	Ascomycota	Mucin-like	N/A
TGO66426.1	2			x		Botryotinia narcissicola	Botryotinia	Ascomycota		N/A
ATZ45571.1	110					Botrytis cinerea B05.10	Botrytis	Ascomycota		N/A
ATZ46079.1	2			x		Botrytis cinerea B05.10	Botrytis	Ascomycota		N/A
ATZ47471.1	50	x				Botrytis cinerea B05.10	Botrytis	Ascomycota	DUF3997	N/A
ATZ47918.1	0	x				Botrytis cinerea B05.10	Botrytis	Ascomycota		N/A
ATZ49733.1	143					Botrytis cinerea B05.10	Botrytis	Ascomycota		N/A
ATZ49734.1	143					Botrytis cinerea B05.10	Botrytis	Ascomycota		N/A
ATZ49790.1	27					Botrytis cinerea B05.10	Botrytis	Ascomycota		N/A
ATZ49791.1	27					Botrytis cinerea B05.10	Botrytis	Ascomycota		N/A
ATZ49792.1	27					Botrytis cinerea B05.10	Botrytis	Ascomycota		N/A
ATZ50555.1	54					Botrytis cinerea B05.10	Botrytis	Ascomycota		N/A
ATZ51483.1	79	x				Botrytis cinerea B05.10	Botrytis	Ascomycota	Mucin-like	N/A
ATZ56267.1	47	x				Botrytis cinerea B05.10	Botrytis	Ascomycota		N/A
ATZ57641.1	70	x				Botrytis cinerea B05.10	Botrytis	Ascomycota		N/A
ATZ57881.1	201	x				Botrytis cinerea B05.10	Botrytis	Ascomycota		N/A
ATZ57882.1	201	x				Botrytis cinerea B05.10	Botrytis	Ascomycota		N/A
ATZ57884.1	201	x				Botrytis cinerea B05.10	Botrytis	Ascomycota		N/A
ATZ57885.1	201	x				Botrytis cinerea B05.10	Botrytis	Ascomycota		N/A
ATZ57887.1	201	x				Botrytis cinerea B05.10	Botrytis	Ascomycota		N/A
ATZ58152.1	123	x				Botrytis cinerea B05.10	Botrytis	Ascomycota		N/A
ATZ58154.1	123	x				Botrytis cinerea B05.10	Botrytis	Ascomycota		N/A
ATZ58384.1	6	x				Botrytis cinerea B05.10	Botrytis	Ascomycota		N/A
ATZ58538.1	351	x				Botrytis cinerea B05.10	Botrytis	Ascomycota		N/A
EMR81577.1	50	x				Botrytis cinerea BcDW1	Botrytis	Ascomycota	DUF3997	N/A
EMR82547.1	110					Botrytis cinerea BcDW1	Botrytis	Ascomycota		N/A
EMR83381.1	6	x				Botrytis cinerea BcDW1	Botrytis	Ascomycota		N/A
EMR83681.1	70	x				Botrytis cinerea BcDW1	Botrytis	Ascomycota		Yes
EMR84438.1	2			x		Botrytis cinerea BcDW1	Botrytis	Ascomycota		Yes
EMR84558.1	24					Botrytis cinerea BcDW1	Botrytis	Ascomycota		Yes
EMR86212.1	143					Botrytis cinerea BcDW1	Botrytis	Ascomycota		Yes
EMR87524.1	123	x				Botrytis cinerea BcDW1	Botrytis	Ascomycota		Yes
EMR87618.1	509					Botrytis cinerea BcDW1	Botrytis	Ascomycota		Yes
EMR87831.1	47	x				Botrytis cinerea BcDW1	Botrytis	Ascomycota		Yes
EMR89389.1	27					Botrytis cinerea BcDW1	Botrytis	Ascomycota		N/A
EMR91029.1	79	x				Botrytis cinerea BcDW1	Botrytis	Ascomycota	Mucin-like	Yes
CCD33790.1	143					Botrytis cinerea T4	Botrytis	Ascomycota		Yes
CCD34018.1	27					Botrytis cinerea T4	Botrytis	Ascomycota		N/A
CCD34260.1	201	x				Botrytis cinerea T4	Botrytis	Ascomycota		N/A
CCD45798.1	2			x		Botrytis cinerea T4	Botrytis	Ascomycota		Yes
CCD47395.1	70	x				Botrytis cinerea T4	Botrytis	Ascomycota		Yes
CCD47973.1	351	x				Botrytis cinerea T4	Botrytis	Ascomycota		Yes
CCD48779.1	6	x				Botrytis cinerea T4	Botrytis	Ascomycota		N/A
CCD49284.1	54					Botrytis cinerea T4	Botrytis	Ascomycota		Yes
CCD50240.1	50	x				Botrytis cinerea T4	Botrytis	Ascomycota	DUF3997	N/A
CCD52293.1	0	x				Botrytis cinerea T4	Botrytis	Ascomycota	DUF5461	N/A
CCD54598.1	47	x				Botrytis cinerea T4	Botrytis	Ascomycota		Yes
CCD54900.1	110					Botrytis cinerea T4	Botrytis	Ascomycota		N/A
TGO49006.1	144					Botrytis elliptica	Botrytis	Ascomycota		N/A
TGO65000.1	0	x				Botrytis elliptica	Botrytis	Ascomycota		N/A
TGO70763.1	0	x				Botrytis elliptica	Botrytis	Ascomycota		N/A
TGO70775.1	79	x				Botrytis elliptica	Botrytis	Ascomycota	Mucin-like	N/A
TGO71069.1	6	x				Botrytis elliptica	Botrytis	Ascomycota		N/A
TGO71304.1	47					Botrytis elliptica	Botrytis	Ascomycota		N/A
TGO72366.1	172					Botrytis elliptica	Botrytis	Ascomycota		N/A
TGO73582.1	351	x				Botrytis elliptica	Botrytis	Ascomycota		N/A
TGO73935.1	70	x				Botrytis elliptica	Botrytis	Ascomycota		N/A
TGO73962.1	27					Botrytis elliptica	Botrytis	Ascomycota		N/A
TGO74748.1	54					Botrytis elliptica	Botrytis	Ascomycota		N/A
TGO76837.1	123	x				Botrytis elliptica	Botrytis	Ascomycota		N/A
TGO77787.1	143					Botrytis elliptica	Botrytis	Ascomycota		N/A
TGO79273.1	2			x		Botrytis elliptica	Botrytis	Ascomycota		N/A
TGO80651.1	24					Botrytis elliptica	Botrytis	Ascomycota	RHS_repeat	N/A
THV44185.1	110					Botrytis galanthina	Botrytis	Ascomycota		N/A
THV45402.1	47	x				Botrytis galanthina	Botrytis	Ascomycota		N/A
THV46466.1	70	x				Botrytis galanthina	Botrytis	Ascomycota		N/A
THV46828.1	123	x				Botrytis galanthina	Botrytis	Ascomycota		N/A
THV48746.1	54					Botrytis galanthina	Botrytis	Ascomycota		N/A
THV49281.1	144					Botrytis galanthina	Botrytis	Ascomycota		N/A
THV49726.1	6	x				Botrytis galanthina	Botrytis	Ascomycota		N/A
THV51151.1	27					Botrytis galanthina	Botrytis	Ascomycota		N/A
THV51189.1	79	x				Botrytis galanthina	Botrytis	Ascomycota	Mucin-like	N/A
THV53187.1	2			x		Botrytis galanthina	Botrytis	Ascomycota		N/A
THV55092.1	24					Botrytis galanthina	Botrytis	Ascomycota	RHS_repeat	N/A
TGO31947.1	79	x				Botrytis hyacinthi	Botrytis	Ascomycota	Mucin-like	N/A
TGO32565.1	362	x				Botrytis hyacinthi	Botrytis	Ascomycota		N/A
TGO34015.1	47	x				Botrytis hyacinthi	Botrytis	Ascomycota		N/A
TGO34131.1	27					Botrytis hyacinthi	Botrytis	Ascomycota		N/A
TGO34712.1	6	x				Botrytis hyacinthi	Botrytis	Ascomycota		N/A
TGO34871.1	2			x		Botrytis hyacinthi	Botrytis	Ascomycota		N/A
TGO38097.1	110					Botrytis hyacinthi	Botrytis	Ascomycota		N/A
TGO38555.1	54					Botrytis hyacinthi	Botrytis	Ascomycota		N/A
TGO40081.1	123	x				Botrytis hyacinthi	Botrytis	Ascomycota		N/A
TGO41512.1	172					Botrytis hyacinthi	Botrytis	Ascomycota		N/A
TGO42033.1	70	x				Botrytis hyacinthi	Botrytis	Ascomycota		N/A
TGO43184.1	144					Botrytis hyacinthi	Botrytis	Ascomycota		N/A
TGO16301.1	50	x				Botrytis paeoniae	Botrytis	Ascomycota	DUF3997	N/A
TGO18935.1	90	x				Botrytis paeoniae	Botrytis	Ascomycota		N/A
TGO22268.1	0					Botrytis paeoniae	Botrytis	Ascomycota		N/A
TGO22988.1	172					Botrytis paeoniae	Botrytis	Ascomycota		N/A
TGO23062.1	47	x				Botrytis paeoniae	Botrytis	Ascomycota		N/A
TGO24810.1	27					Botrytis paeoniae	Botrytis	Ascomycota		N/A
TGO27179.1	123	x				Botrytis paeoniae	Botrytis	Ascomycota		N/A
TGO28372.1	54					Botrytis paeoniae	Botrytis	Ascomycota		N/A
TGO28630.1	24					Botrytis paeoniae	Botrytis	Ascomycota	RHS_repeat	N/A
TGO28894.1	143					Botrytis paeoniae	Botrytis	Ascomycota		N/A
TGO30053.1	628	x				Botrytis paeoniae	Botrytis	Ascomycota		N/A
TGO30226.1	70	x				Botrytis paeoniae	Botrytis	Ascomycota		N/A
TGO31321.1	2			x		Botrytis paeoniae	Botrytis	Ascomycota		N/A
TGO81100.1	90	x				Botrytis porri	Botrytis	Ascomycota		N/A
TGO81120.1	50	x				Botrytis porri	Botrytis	Ascomycota		N/A
TGO82078.1	47	x				Botrytis porri	Botrytis	Ascomycota		N/A
TGO84384.1	79	x				Botrytis porri	Botrytis	Ascomycota	Mucin-like	N/A
TGO85554.1	24					Botrytis porri	Botrytis	Ascomycota		N/A
TGO85790.1	0					Botrytis porri	Botrytis	Ascomycota		N/A
TGO86667.1	27					Botrytis porri	Botrytis	Ascomycota		N/A
TGO86838.1	123	x				Botrytis porri	Botrytis	Ascomycota		N/A
TGO87909.1	54					Botrytis porri	Botrytis	Ascomycota		N/A
TGO88581.1	144					Botrytis porri	Botrytis	Ascomycota		N/A
TGO91587.1	70	x				Botrytis porri	Botrytis	Ascomycota		N/A
TGO07055.1	0	x				Botrytis tulipae	Botrytis	Ascomycota		N/A
TGO08624.1	6	x				Botrytis tulipae	Botrytis	Ascomycota		N/A
TGO08961.1	123	x				Botrytis tulipae	Botrytis	Ascomycota		N/A
TGO09086.1	110					Botrytis tulipae	Botrytis	Ascomycota		N/A
TGO11492.1	0					Botrytis tulipae	Botrytis	Ascomycota		N/A
TGO11592.1	172					Botrytis tulipae	Botrytis	Ascomycota		N/A
TGO12666.1	143					Botrytis tulipae	Botrytis	Ascomycota		N/A
TGO13047.1	0	x				Botrytis tulipae	Botrytis	Ascomycota		N/A
TGO15660.1	79	x				Botrytis tulipae	Botrytis	Ascomycota	Mucin-like	N/A
TGO15854.1	47	x				Botrytis tulipae	Botrytis	Ascomycota		N/A
TGO17373.1	24					Botrytis tulipae	Botrytis	Ascomycota		N/A
TGO18387.1	54					Botrytis tulipae	Botrytis	Ascomycota		N/A
TGO18793.1	2			x		Botrytis tulipae	Botrytis	Ascomycota		N/A
TGO18972.1	70	x				Botrytis tulipae	Botrytis	Ascomycota		N/A
TGO20008.1	144					Botrytis tulipae	Botrytis	Ascomycota		N/A
EIF49023.1	0					Brettanomyces bruxellensis AWRI1499	Brettanomyces	Ascomycota		N/A
VEU23830.1	0					Brettanomyces naardenensis	Brettanomyces	Ascomycota		N/A
RWQ91592.1	0					Byssochlamys spectabilis	Byssochlamys	Ascomycota		N/A
RWQ96977.1	0					Byssochlamys spectabilis	Byssochlamys	Ascomycota		N/A
RWQ98829.1	28	x				Byssochlamys spectabilis	Byssochlamys	Ascomycota		N/A
RWQ99431.1	781					Byssochlamys spectabilis	Byssochlamys	Ascomycota		N/A
GAD94596.1	781					Byssochlamys spectabilis No. 5	Byssochlamys	Ascomycota		N/A
GAD95222.1	0					Byssochlamys spectabilis No. 5	Byssochlamys	Ascomycota		N/A
GAD98810.1	776					Byssochlamys spectabilis No. 5	Byssochlamys	Ascomycota		N/A
GAD98857.1	0					Byssochlamys spectabilis No. 5	Byssochlamys	Ascomycota		N/A
PVH72010.1	0	x				Cadophora sp. DSE1049	Cadophora	Ascomycota		N/A
PVH73629.1	0					Cadophora sp. DSE1049	Cadophora	Ascomycota		N/A
PVH73923.1	0	x				Cadophora sp. DSE1049	Cadophora	Ascomycota		N/A
PVH76915.1	6	x				Cadophora sp. DSE1049	Cadophora	Ascomycota		N/A
PVH78107.1	0	x				Cadophora sp. DSE1049	Cadophora	Ascomycota		N/A
PVH78630.1	47	x				Cadophora sp. DSE1049	Cadophora	Ascomycota		N/A
PVH80979.1	0	x				Cadophora sp. DSE1049	Cadophora	Ascomycota		N/A
PVH81300.1	293					Cadophora sp. DSE1049	Cadophora	Ascomycota		N/A
PVH81741.1	0					Cadophora sp. DSE1049	Cadophora	Ascomycota		N/A
PVH83061.1	0					Cadophora sp. DSE1049	Cadophora	Ascomycota		N/A
PVH83837.1	0					Cadophora sp. DSE1049	Cadophora	Ascomycota		N/A
PVH84995.1	9					Cadophora sp. DSE1049	Cadophora	Ascomycota		N/A
PVH85678.1	2			x		Cadophora sp. DSE1049	Cadophora	Ascomycota		N/A
PVH86065.1	0					Cadophora sp. DSE1049	Cadophora	Ascomycota	CBM_14	N/A
PVH86142.1	0					Cadophora sp. DSE1049	Cadophora	Ascomycota		N/A
PVH86414.1	0	x				Cadophora sp. DSE1049	Cadophora	Ascomycota		N/A
PVH88370.1	0	x				Cadophora sp. DSE1049	Cadophora	Ascomycota		N/A
KGT71948.1	36					Candida albicans 12C	Candida	Ascomycota		N/A
KGT72591.1	29		x			Candida albicans 12C	Candida	Ascomycota	MF_alpha_N	N/A
KGT72683.1	36					Candida albicans 12C	Candida	Ascomycota		N/A
KGU18301.1	36					Candida albicans 19F	Candida	Ascomycota		N/A
KGU19423.1	29		x			Candida albicans 19F	Candida	Ascomycota	MF_alpha_N	N/A
RLP61705.1	29		x			Candida albicans Ca529L	Candida	Ascomycota	MF_alpha_N	N/A
RLP61793.1	36					Candida albicans Ca529L	Candida	Ascomycota		N/A
KHC48916.1	29		x			Candida albicans Ca6	Candida	Ascomycota	MF_alpha_N	N/A
KGR03701.1	36					Candida albicans GC75	Candida	Ascomycota		N/A
KGU18653.1	29		x			Candida albicans L26	Candida	Ascomycota	MF_alpha_N	N/A
KGU18742.1	36					Candida albicans L26	Candida	Ascomycota		N/A
KGU33779.1	29		x			Candida albicans P34048	Candida	Ascomycota	MF_alpha_N	N/A
KGU33867.1	36					Candida albicans P34048	Candida	Ascomycota		N/A
KGQ98795.1	29		x			Candida albicans P37005	Candida	Ascomycota	MF_alpha_N	N/A
KGQ98884.1	36					Candida albicans P37005	Candida	Ascomycota		N/A
KGR23459.1	29		x			Candida albicans P37037	Candida	Ascomycota	MF_alpha_N	N/A
KGR23548.1	36					Candida albicans P37037	Candida	Ascomycota		N/A
KHC62018.1	29		x			Candida albicans P37039	Candida	Ascomycota	MF_alpha_N	N/A
KHC62107.1	36					Candida albicans P37039	Candida	Ascomycota		N/A
KGU37613.1	29		x			Candida albicans P57055	Candida	Ascomycota	MF_alpha_N	N/A
KGU37700.1	36					Candida albicans P57055	Candida	Ascomycota		N/A
KGR15534.1	29		x			Candida albicans P57072	Candida	Ascomycota	MF_alpha_N	N/A
KGR15621.1	36					Candida albicans P57072	Candida	Ascomycota		N/A
KHC57453.1	36					Candida albicans P60002	Candida	Ascomycota		N/A
KHC68571.1	29		x			Candida albicans P75010	Candida	Ascomycota	MF_alpha_N	N/A
KHC68663.1	36					Candida albicans P75010	Candida	Ascomycota		N/A
KHC75818.1	29		x			Candida albicans P75016	Candida	Ascomycota	MF_alpha_N	N/A
KGU35989.1	29		x			Candida albicans P75063	Candida	Ascomycota	MF_alpha_N	N/A
KGU36079.1	36					Candida albicans P75063	Candida	Ascomycota		N/A
KHC40443.1	29		x			Candida albicans P76055	Candida	Ascomycota	MF_alpha_N	N/A
KHC40530.1	36					Candida albicans P76055	Candida	Ascomycota		N/A
KHC43234.1	29		x			Candida albicans P76067	Candida	Ascomycota	MF_alpha_N	N/A
KHC43324.1	36					Candida albicans P76067	Candida	Ascomycota		N/A
KHC84968.1	29		x			Candida albicans P78042	Candida	Ascomycota	MF_alpha_N	N/A
KHC85088.1	36					Candida albicans P78042	Candida	Ascomycota		N/A
KGR21432.1	29		x			Candida albicans P78048	Candida	Ascomycota	MF_alpha_N	N/A
KGR21521.1	36					Candida albicans P78048	Candida	Ascomycota		N/A
KGU14742.1	29		x			Candida albicans P87	Candida	Ascomycota	MF_alpha_N	N/A
KGU14832.1	36					Candida albicans P87	Candida	Ascomycota		N/A
KGQ91669.1	29		x			Candida albicans P94015	Candida	Ascomycota	MF_alpha_N	N/A
KGQ91757.1	36					Candida albicans P94015	Candida	Ascomycota		N/A
AOW26080.1	29		x			Candida albicans SC5314	Candida	Ascomycota	MF_alpha_N	No
AOW26166.1	36					Candida albicans SC5314	Candida	Ascomycota		No
KHC83182.1	29		x			Candida albicans SC5314	Candida	Ascomycota	MF_alpha_N	No
KHC83271.1	36					Candida albicans SC5314	Candida	Ascomycota		No
KHC89575.1	29		x			Candida albicans SC5314	Candida	Ascomycota	MF_alpha_N	No
KHC89664.1	36					Candida albicans SC5314	Candida	Ascomycota		Yes
EEQ42682.1	36					Candida albicans WO-1	Candida	Ascomycota		N/A
EEQ42767.1	29		x			Candida albicans WO-1	Candida	Ascomycota	MF_alpha_N	N/A
CAX44640.1	29					Candida dubliniensis CD36	Candida	Ascomycota		N/A
CAX44726.1	36					Candida dubliniensis CD36	Candida	Ascomycota		N/A
EMG47751.1	464					Candida maltosa Xu316	Candida	Ascomycota		N/A
CCE40685.1	0					Candida parapsilosis	Candida	Ascomycota		N/A
CCE42643.1	539					Candida parapsilosis	Candida	Ascomycota	HTH_3:DUF3243:Mntp	N/A
EER30448.1	0					Candida tropicalis MYA-3404	Candida	Ascomycota		N/A
EER31972.1	29					Candida tropicalis MYA-3404	Candida	Ascomycota		N/A
RCK56434.1	464					Candida viswanathii	Candida	Ascomycota		N/A
RCK60320.1	29					Candida viswanathii	Candida	Ascomycota	PaaX:GLTSCR1:DpnD-PcfM	N/A
RCK64190.1	29					Candida viswanathii	Candida	Ascomycota	PaaX	N/A
EXJ93846.1	290					Capronia coronata CBS 617.96	Capronia	Ascomycota		N/A
EXJ76930.1	6	x				Capronia epimyces CBS 606.96	Capronia	Ascomycota		N/A
EXJ82963.1	12					Capronia epimyces CBS 606.96	Capronia	Ascomycota	HeH:Ish1:SAP:Slx4	N/A
EXJ84925.1	0					Capronia epimyces CBS 606.96	Capronia	Ascomycota		N/A
EXJ91974.1	290					Capronia epimyces CBS 606.96	Capronia	Ascomycota		N/A
OCK98678.1	0					Cenococcum geophilum 1.58	Cenococcum	Ascomycota		Yes
OCK98792.1	0					Cenococcum geophilum 1.58	Cenococcum	Ascomycota		Yes
PHH49215.1	273					Ceratocystis fimbriata CBS 114723	Ceratocystis	Ascomycota		N/A
PHH49246.1	273					Ceratocystis fimbriata CBS 114723	Ceratocystis	Ascomycota		N/A
KKF92439.1	273					Ceratocystis platani	Ceratocystis	Ascomycota		N/A
KKF97109.1	273					Ceratocystis platani	Ceratocystis	Ascomycota		N/A
PPJ49555.1	0					Cercospora berteroae	Cercospora	Ascomycota		N/A
PPJ49620.1	594					Cercospora berteroae	Cercospora	Ascomycota		N/A
PPJ50648.1	252	x				Cercospora berteroae	Cercospora	Ascomycota		N/A
PPJ51173.1	4					Cercospora berteroae	Cercospora	Ascomycota		N/A
PPJ51453.1	0					Cercospora berteroae	Cercospora	Ascomycota		N/A
PPJ51519.1	0	x				Cercospora berteroae	Cercospora	Ascomycota		N/A
PPJ51676.1	817	x				Cercospora berteroae	Cercospora	Ascomycota		N/A
PPJ51896.1	0					Cercospora berteroae	Cercospora	Ascomycota		N/A
PPJ52865.1	805					Cercospora berteroae	Cercospora	Ascomycota		N/A
PPJ53274.1	569	x				Cercospora berteroae	Cercospora	Ascomycota		N/A
PPJ54588.1	494					Cercospora berteroae	Cercospora	Ascomycota		N/A
PPJ54620.1	0	x				Cercospora berteroae	Cercospora	Ascomycota		N/A
PPJ54957.1	222	x				Cercospora berteroae	Cercospora	Ascomycota		N/A
PPJ55310.1	0					Cercospora berteroae	Cercospora	Ascomycota		N/A
PPJ55667.1	0					Cercospora berteroae	Cercospora	Ascomycota		N/A
PPJ56694.1	734					Cercospora berteroae	Cercospora	Ascomycota		N/A
PPJ57185.1	31					Cercospora berteroae	Cercospora	Ascomycota	CbiK	N/A
PPJ58252.1	641					Cercospora berteroae	Cercospora	Ascomycota		N/A
PPJ59492.1	184					Cercospora berteroae	Cercospora	Ascomycota	Hap4_Hap_bind	N/A
PIA80007.1	734					Cercospora beticola	Cercospora	Ascomycota		N/A
PIA80015.1	387					Cercospora beticola	Cercospora	Ascomycota		N/A
PIA88639.1	805					Cercospora beticola	Cercospora	Ascomycota		N/A
PIA89616.1	0					Cercospora beticola	Cercospora	Ascomycota		N/A
PIA90357.1	817	x				Cercospora beticola	Cercospora	Ascomycota		N/A
PIA91390.1	0					Cercospora beticola	Cercospora	Ascomycota		N/A
PIA91811.1	222	x				Cercospora beticola	Cercospora	Ascomycota		N/A
PIA92114.1	0					Cercospora beticola	Cercospora	Ascomycota		N/A
PIA92331.1	174	x				Cercospora beticola	Cercospora	Ascomycota		N/A
PIA92749.1	594					Cercospora beticola	Cercospora	Ascomycota		N/A
PIA93024.1	646	x				Cercospora beticola	Cercospora	Ascomycota		N/A
PIA93140.1	99					Cercospora beticola	Cercospora	Ascomycota		N/A
PIA93801.1	0					Cercospora beticola	Cercospora	Ascomycota	PSK	N/A
PIA94375.1	4					Cercospora beticola	Cercospora	Ascomycota		N/A
PIA96020.1	641					Cercospora beticola	Cercospora	Ascomycota		N/A
PIA96024.1	0					Cercospora beticola	Cercospora	Ascomycota		N/A
PIA96180.1	569					Cercospora beticola	Cercospora	Ascomycota		N/A
PIA97549.1	0					Cercospora beticola	Cercospora	Ascomycota		N/A
PIA97580.1	0					Cercospora beticola	Cercospora	Ascomycota		N/A
PIA98070.1	0					Cercospora beticola	Cercospora	Ascomycota		N/A
PIA99322.1	0					Cercospora beticola	Cercospora	Ascomycota		N/A
PIA99589.1	252	x				Cercospora beticola	Cercospora	Ascomycota		N/A
PIB00580.1	0					Cercospora beticola	Cercospora	Ascomycota	BH3	N/A
PKR94720.1	0					Cercospora zeina	Cercospora	Ascomycota		N/A
PKR94723.1	0					Cercospora zeina	Cercospora	Ascomycota		N/A
PKR94849.1	0					Cercospora zeina	Cercospora	Ascomycota	SURF1	N/A
PKR95158.1	252	x				Cercospora zeina	Cercospora	Ascomycota		N/A
PKR96086.1	31					Cercospora zeina	Cercospora	Ascomycota	CbiK	N/A
PKR96672.1	494					Cercospora zeina	Cercospora	Ascomycota		N/A
PKR97092.1	174					Cercospora zeina	Cercospora	Ascomycota		N/A
PKR97257.1	4					Cercospora zeina	Cercospora	Ascomycota		N/A
PKR99272.1	0	x				Cercospora zeina	Cercospora	Ascomycota		N/A
PKS04649.1	0					Cercospora zeina	Cercospora	Ascomycota		N/A
EAQ83516.1	13	x				Chaetomium globosum CBS 148.51	Chaetomium	Ascomycota		Yes
EAQ84434.1	0					Chaetomium globosum CBS 148.51	Chaetomium	Ascomycota		N/A
EAQ88316.1	164					Chaetomium globosum CBS 148.51	Chaetomium	Ascomycota		N/A
EAQ91808.1	0					Chaetomium globosum CBS 148.51	Chaetomium	Ascomycota		Yes
EGS16968.1	0			x		Chaetomium thermophilum var. thermophilum DSM 1495	Chaetomium	Ascomycota		N/A
EGS18486.1	0					Chaetomium thermophilum var. thermophilum DSM 1495	Chaetomium	Ascomycota		N/A
EGS21612.1	12					Chaetomium thermophilum var. thermophilum DSM 1495	Chaetomium	Ascomycota	SAP:Slx4:Ish1:HeH	N/A
TAQ84341.1	0					Chlorociboria aeruginascens	Chlorociboria	Ascomycota		N/A
TAQ87181.1	0					Chlorociboria aeruginascens	Chlorociboria	Ascomycota		N/A
TAQ88151.1	0	x				Chlorociboria aeruginascens	Chlorociboria	Ascomycota		N/A
TAQ88274.1	0					Chlorociboria aeruginascens	Chlorociboria	Ascomycota		N/A
TAQ88644.1	0	x				Chlorociboria aeruginascens	Chlorociboria	Ascomycota		N/A
TAQ88760.1	2			x		Chlorociboria aeruginascens	Chlorociboria	Ascomycota		N/A
TAQ89787.1	0	x				Chlorociboria aeruginascens	Chlorociboria	Ascomycota		N/A
TAQ90845.1	0					Chlorociboria aeruginascens	Chlorociboria	Ascomycota		N/A
RPA97166.1	0					Choiromyces venosus 120613-1	Choiromyces	Ascomycota		N/A
RPA98151.1	0					Choiromyces venosus 120613-1	Choiromyces	Ascomycota		N/A
KIW88532.1	10	x				Cladophialophora bantiana CBS 173.52	Cladophialophora	Ascomycota		N/A
KIW90459.1	0					Cladophialophora bantiana CBS 173.52	Cladophialophora	Ascomycota		N/A
OCT49185.1	369	x				Cladophialophora carrionii	Cladophialophora	Ascomycota	Prion_bPrPp	N/A
OCT50711.1	502					Cladophialophora carrionii	Cladophialophora	Ascomycota		N/A
ETI23507.1	502					Cladophialophora carrionii CBS 160.54	Cladophialophora	Ascomycota		N/A
KIW22293.1	406	x				Cladophialophora immunda	Cladophialophora	Ascomycota		N/A
KIW26466.1	568	x				Cladophialophora immunda	Cladophialophora	Ascomycota		N/A
KIW29942.1	376	x				Cladophialophora immunda	Cladophialophora	Ascomycota		N/A
KIW35370.1	6	x				Cladophialophora immunda	Cladophialophora	Ascomycota		N/A
OQV01134.1	568	x				Cladophialophora immunda	Cladophialophora	Ascomycota	PRR20	N/A
OQV01659.1	406	x				Cladophialophora immunda	Cladophialophora	Ascomycota		N/A
OQV07285.1	376	x				Cladophialophora immunda	Cladophialophora	Ascomycota		N/A
EXJ66464.1	10	x				Cladophialophora psammophila CBS 110553	Cladophialophora	Ascomycota		N/A
EXJ67862.1	0	x				Cladophialophora psammophila CBS 110553	Cladophialophora	Ascomycota		N/A
EXJ76118.1	0	x				Cladophialophora psammophila CBS 110553	Cladophialophora	Ascomycota		N/A
EXJ58089.1	165	x				Cladophialophora yegresii CBS 114405	Cladophialophora	Ascomycota		N/A
EXJ59214.1	0	x				Cladophialophora yegresii CBS 114405	Cladophialophora	Ascomycota		N/A
CCE27357.1	463					Claviceps purpurea 20.1	Claviceps	Ascomycota		N/A
CCE30760.1	0	x				Claviceps purpurea 20.1	Claviceps	Ascomycota	Calreticulin	N/A
CCE33063.1	0					Claviceps purpurea 20.1	Claviceps	Ascomycota		N/A
CCE33730.1	0	x				Claviceps purpurea 20.1	Claviceps	Ascomycota		N/A
CCE34036.1	0					Claviceps purpurea 20.1	Claviceps	Ascomycota		N/A
GBL51086.1	1		x			[Candida] auris	Clavispora	Ascomycota	MF_alpha_N:MF_alpha	N/A
KND95398.1	0					[Candida] auris	Clavispora	Ascomycota		N/A
KNE01380.1	1		x			[Candida] auris	Clavispora	Ascomycota	MF_alpha:MF_alpha_N	N/A
PIS57677.1	1		x			[Candida] auris	Clavispora	Ascomycota	MF_alpha:MF_alpha_N	N/A
PIS58232.1	1		x			[Candida] auris	Clavispora	Ascomycota	MF_alpha_N:MF_alpha	N/A
PSK79462.1	1		x			[Candida] auris	Clavispora	Ascomycota	MF_alpha:MF_alpha_N	N/A
PVH16760.1	1		x			[Candida] duobushaemulonis	Clavispora	Ascomycota	MF_alpha:MF_alpha_N	N/A
PVH18653.1	1		x			[Candida] haemulonis	Clavispora	Ascomycota	MF_alpha:Cytochrome_P460:MF_alpha_N	N/A
SGZ57090.1	1		x			[Candida] intermedia	Clavispora	Ascomycota	MF_alpha_N	N/A
SGZ57310.1	1		x			[Candida] intermedia	Clavispora	Ascomycota	MF_alpha_N	N/A
PSK39090.1	1		x			[Candida] pseudohaemulonis	Clavispora	Ascomycota	MF_alpha_N:MF_alpha	N/A
OVF07271.1	0					Clavispora lusitaniae	Clavispora	Ascomycota		N/A
OVF07652.1	0					Clavispora lusitaniae	Clavispora	Ascomycota		N/A
OVF08627.1	0					Clavispora lusitaniae	Clavispora	Ascomycota		N/A
OVF09737.1	1					Clavispora lusitaniae	Clavispora	Ascomycota		Yes
OVF10552.1	0					Clavispora lusitaniae	Clavispora	Ascomycota		Yes
EEQ37795.1	0					Clavispora lusitaniae ATCC 42720	Clavispora	Ascomycota		Yes
EEQ40159.1	1					Clavispora lusitaniae ATCC 42720	Clavispora	Ascomycota		Yes
ORY01585.1	134					Clohesyomyces aquaticus	Clohesyomyces	Ascomycota		N/A
ORY01975.1	0	x				Clohesyomyces aquaticus	Clohesyomyces	Ascomycota		N/A
ORY06518.1	230					Clohesyomyces aquaticus	Clohesyomyces	Ascomycota		N/A
ORY09829.1	0					Clohesyomyces aquaticus	Clohesyomyces	Ascomycota		N/A
ORY10175.1	393	x				Clohesyomyces aquaticus	Clohesyomyces	Ascomycota		N/A
ORY18126.1	276	x				Clohesyomyces aquaticus	Clohesyomyces	Ascomycota		N/A
TPX21266.1	154					Coccidioides immitis	Coccidioides	Ascomycota		N/A
TPX21309.1	113					Coccidioides immitis	Coccidioides	Ascomycota	UvrA_inter:BTRD1	N/A
TPX24652.1	248					Coccidioides immitis	Coccidioides	Ascomycota		N/A
TPX26608.1	0	x				Coccidioides immitis	Coccidioides	Ascomycota		N/A
KMU83623.1	450					Coccidioides immitis H538.4	Coccidioides	Ascomycota		N/A
KMU86267.1	154					Coccidioides immitis H538.4	Coccidioides	Ascomycota		N/A
KMU86322.1	113					Coccidioides immitis H538.4	Coccidioides	Ascomycota	BTRD1:UvrA_inter	N/A
KMU88653.1	185					Coccidioides immitis H538.4	Coccidioides	Ascomycota		N/A
KMU90085.1	248					Coccidioides immitis H538.4	Coccidioides	Ascomycota		N/A
KMP02286.1	248					Coccidioides immitis RMSCC 2394	Coccidioides	Ascomycota		N/A
KMP04772.1	154					Coccidioides immitis RMSCC 2394	Coccidioides	Ascomycota		N/A
KMP04828.1	113					Coccidioides immitis RMSCC 2394	Coccidioides	Ascomycota	UvrA_inter:BTRD1	N/A
KMP08329.1	185					Coccidioides immitis RMSCC 2394	Coccidioides	Ascomycota		N/A
KMU73780.1	0					Coccidioides immitis RMSCC 3703	Coccidioides	Ascomycota		N/A
KMU74182.1	154					Coccidioides immitis RMSCC 3703	Coccidioides	Ascomycota		N/A
KMU74301.1	450					Coccidioides immitis RMSCC 3703	Coccidioides	Ascomycota		N/A
KMU78393.1	113					Coccidioides immitis RMSCC 3703	Coccidioides	Ascomycota	UvrA_inter:BTRD1	N/A
KMU79382.1	248					Coccidioides immitis RMSCC 3703	Coccidioides	Ascomycota		N/A
EAS33046.3	185					Coccidioides immitis RS	Coccidioides	Ascomycota		No
EAS33589.3	154					Coccidioides immitis RS	Coccidioides	Ascomycota		Yes
EAS33641.1	113					Coccidioides immitis RS	Coccidioides	Ascomycota	BTRD1:UvrA_inter	No
EAS35828.1	450					Coccidioides immitis RS	Coccidioides	Ascomycota		Yes
EAS37457.3	248					Coccidioides immitis RS	Coccidioides	Ascomycota		Yes
EER24386.1	0					Coccidioides posadasii C735 delta SOWgp	Coccidioides	Ascomycota		N/A
EER26159.1	185					Coccidioides posadasii C735 delta SOWgp	Coccidioides	Ascomycota		N/A
EER29467.1	113					Coccidioides posadasii C735 delta SOWgp	Coccidioides	Ascomycota	UvrA_inter:BTRD1	N/A
KMM70108.1	154					Coccidioides posadasii RMSCC 3488	Coccidioides	Ascomycota		N/A
KMM73405.1	185					Coccidioides posadasii RMSCC 3488	Coccidioides	Ascomycota		N/A
EFW17198.1	154					Coccidioides posadasii str. Silveira	Coccidioides	Ascomycota		N/A
EFW20025.1	185					Coccidioides posadasii str. Silveira	Coccidioides	Ascomycota		N/A
RDW56426.1	0					Coleophoma crateriformis	Coleophoma	Ascomycota		N/A
RDW64193.1	2					Coleophoma crateriformis	Coleophoma	Ascomycota		N/A
RDW65530.1	629					Coleophoma crateriformis	Coleophoma	Ascomycota		N/A
RDW73641.1	0					Coleophoma crateriformis	Coleophoma	Ascomycota		N/A
RDW80783.1	797	x				Coleophoma crateriformis	Coleophoma	Ascomycota		N/A
RDW82950.1	47	x				Coleophoma crateriformis	Coleophoma	Ascomycota		N/A
RDW83270.1	24				x	Coleophoma crateriformis	Coleophoma	Ascomycota	Fibrinogen_BP:ATP1G1_PLM_MAT8:RHS_repeat	N/A
RDW85937.1	56					Coleophoma crateriformis	Coleophoma	Ascomycota	KRAP_IP3R_bind	N/A
RDW91558.1	0	x				Coleophoma crateriformis	Coleophoma	Ascomycota		N/A
RDW94895.1	604					Coleophoma crateriformis	Coleophoma	Ascomycota		N/A
RDW95259.1	377	x				Coleophoma crateriformis	Coleophoma	Ascomycota	CC	N/A
RDW95293.1	798					Coleophoma crateriformis	Coleophoma	Ascomycota	DEADboxA	N/A
RDW58694.1	797	x				Coleophoma cylindrospora	Coleophoma	Ascomycota		N/A
RDW59541.1	0					Coleophoma cylindrospora	Coleophoma	Ascomycota		N/A
RDW59826.1	629					Coleophoma cylindrospora	Coleophoma	Ascomycota		N/A
RDW63338.1	0	x				Coleophoma cylindrospora	Coleophoma	Ascomycota		N/A
RDW71226.1	271					Coleophoma cylindrospora	Coleophoma	Ascomycota	RHS_repeat:Fibrinogen_BP	N/A
RDW71558.1	47	x				Coleophoma cylindrospora	Coleophoma	Ascomycota		N/A
RDW71570.1	522	x				Coleophoma cylindrospora	Coleophoma	Ascomycota		N/A
RDW74879.1	56					Coleophoma cylindrospora	Coleophoma	Ascomycota		N/A
RDW76921.1	0	x				Coleophoma cylindrospora	Coleophoma	Ascomycota		N/A
RDW77053.1	2					Coleophoma cylindrospora	Coleophoma	Ascomycota		N/A
RDW88129.1	798					Coleophoma cylindrospora	Coleophoma	Ascomycota		N/A
RDW88162.1	377	x				Coleophoma cylindrospora	Coleophoma	Ascomycota	CC	N/A
RDW88539.1	604					Coleophoma cylindrospora	Coleophoma	Ascomycota		N/A
OLN87594.1	68	x				Colletotrichum chlorophyti	Colletotrichum	Ascomycota		N/A
EXF74407.1	46	x				Colletotrichum fioriniae PJ7	Colletotrichum	Ascomycota		Yes
EXF74830.1	411					Colletotrichum fioriniae PJ7	Colletotrichum	Ascomycota		Yes
EXF76223.1	95					Colletotrichum fioriniae PJ7	Colletotrichum	Ascomycota		Yes
EXF76994.1	131	x				Colletotrichum fioriniae PJ7	Colletotrichum	Ascomycota		Yes
EXF77651.1	146	x				Colletotrichum fioriniae PJ7	Colletotrichum	Ascomycota		Yes
EXF78034.1	50	x				Colletotrichum fioriniae PJ7	Colletotrichum	Ascomycota		Yes
EXF78300.1	0					Colletotrichum fioriniae PJ7	Colletotrichum	Ascomycota		No
EXF78531.1	43	x				Colletotrichum fioriniae PJ7	Colletotrichum	Ascomycota		No
EXF79056.1	55	x				Colletotrichum fioriniae PJ7	Colletotrichum	Ascomycota		Yes
EXF79444.1	317					Colletotrichum fioriniae PJ7	Colletotrichum	Ascomycota		No
EXF81314.1	28	x				Colletotrichum fioriniae PJ7	Colletotrichum	Ascomycota		Yes
EXF83610.1	24	x				Colletotrichum fioriniae PJ7	Colletotrichum	Ascomycota		Yes
ELA23648.1	0					Colletotrichum fructicola Nara gc5	Colletotrichum	Ascomycota		N/A
ELA23804.1	198					Colletotrichum fructicola Nara gc5	Colletotrichum	Ascomycota		N/A
ELA23851.1	536					Colletotrichum fructicola Nara gc5	Colletotrichum	Ascomycota		N/A
ELA24027.1	146	x				Colletotrichum fructicola Nara gc5	Colletotrichum	Ascomycota		N/A
ELA24460.1	68	x				Colletotrichum fructicola Nara gc5	Colletotrichum	Ascomycota		N/A
ELA24513.1	46	x				Colletotrichum fructicola Nara gc5	Colletotrichum	Ascomycota		N/A
ELA26123.1	0	x				Colletotrichum fructicola Nara gc5	Colletotrichum	Ascomycota		N/A
ELA27166.1	0					Colletotrichum fructicola Nara gc5	Colletotrichum	Ascomycota		N/A
ELA27593.1	28	x				Colletotrichum fructicola Nara gc5	Colletotrichum	Ascomycota		N/A
ELA28202.1	632					Colletotrichum fructicola Nara gc5	Colletotrichum	Ascomycota		N/A
ELA30058.1	95					Colletotrichum fructicola Nara gc5	Colletotrichum	Ascomycota		N/A
ELA31405.1	168	x				Colletotrichum fructicola Nara gc5	Colletotrichum	Ascomycota	ustiloxin-type	N/A
ELA31660.1	188	x				Colletotrichum fructicola Nara gc5	Colletotrichum	Ascomycota		N/A
ELA33284.1	55	x				Colletotrichum fructicola Nara gc5	Colletotrichum	Ascomycota		N/A
ELA33515.1	231					Colletotrichum fructicola Nara gc5	Colletotrichum	Ascomycota	OST3_OST6:Thioredoxin_2:AhpC-TSA:ERp29:Thioredoxin_8:Thioredoxin:Thioredoxin_7	N/A
ELA34351.1	0					Colletotrichum fructicola Nara gc5	Colletotrichum	Ascomycota		N/A
ELA35139.1	2			x		Colletotrichum fructicola Nara gc5	Colletotrichum	Ascomycota		N/A
ELA35552.1	584					Colletotrichum fructicola Nara gc5	Colletotrichum	Ascomycota		N/A
ELA36010.1	43	x				Colletotrichum fructicola Nara gc5	Colletotrichum	Ascomycota		N/A
EQB43629.1	168	x				Colletotrichum gloeosporioides Cg-14	Colletotrichum	Ascomycota	ustiloxin-type	N/A
EQB44348.1	231	x				Colletotrichum gloeosporioides Cg-14	Colletotrichum	Ascomycota	Thioredoxin:Thioredoxin_8:Thioredoxin_7:OST3_OST6:Thioredoxin_2:ERp29:AhpC-TSA	N/A
EQB44958.1	0					Colletotrichum gloeosporioides Cg-14	Colletotrichum	Ascomycota		N/A
EQB49949.1	146	x				Colletotrichum gloeosporioides Cg-14	Colletotrichum	Ascomycota		N/A
EQB50358.1	526	x				Colletotrichum gloeosporioides Cg-14	Colletotrichum	Ascomycota		N/A
EQB50731.1	0					Colletotrichum gloeosporioides Cg-14	Colletotrichum	Ascomycota		N/A
EQB51032.1	55	x				Colletotrichum gloeosporioides Cg-14	Colletotrichum	Ascomycota		N/A
EQB52460.1	632					Colletotrichum gloeosporioides Cg-14	Colletotrichum	Ascomycota		N/A
EQB52874.1	43	x				Colletotrichum gloeosporioides Cg-14	Colletotrichum	Ascomycota		N/A
EQB55312.1	0					Colletotrichum gloeosporioides Cg-14	Colletotrichum	Ascomycota		N/A
EQB55772.1	46	x				Colletotrichum gloeosporioides Cg-14	Colletotrichum	Ascomycota		N/A
EQB55786.1	536	x				Colletotrichum gloeosporioides Cg-14	Colletotrichum	Ascomycota		N/A
EQB56319.1	0	x				Colletotrichum gloeosporioides Cg-14	Colletotrichum	Ascomycota		N/A
EQB56401.1	68	x				Colletotrichum gloeosporioides Cg-14	Colletotrichum	Ascomycota		N/A
EQB56793.1	198					Colletotrichum gloeosporioides Cg-14	Colletotrichum	Ascomycota		N/A
EQB57584.1	584					Colletotrichum gloeosporioides Cg-14	Colletotrichum	Ascomycota		N/A
EFQ25120.1	0	x				Colletotrichum graminicola M1.001	Colletotrichum	Ascomycota		Yes
EFQ25897.1	0					Colletotrichum graminicola M1.001	Colletotrichum	Ascomycota		No
EFQ26004.1	46	x				Colletotrichum graminicola M1.001	Colletotrichum	Ascomycota		No
EFQ28935.1	0					Colletotrichum graminicola M1.001	Colletotrichum	Ascomycota		Yes
EFQ30140.1	131	x				Colletotrichum graminicola M1.001	Colletotrichum	Ascomycota		Yes
EFQ31078.1	0	x				Colletotrichum graminicola M1.001	Colletotrichum	Ascomycota		Yes
EFQ33033.1	0					Colletotrichum graminicola M1.001	Colletotrichum	Ascomycota		No
EFQ33624.1	0					Colletotrichum graminicola M1.001	Colletotrichum	Ascomycota		Yes
EFQ34289.1	0	x				Colletotrichum graminicola M1.001	Colletotrichum	Ascomycota	TPR_20:DUF3105:Kelch_5	Yes
EFQ35598.1	0					Colletotrichum graminicola M1.001	Colletotrichum	Ascomycota		No
EFQ35637.1	13	x				Colletotrichum graminicola M1.001	Colletotrichum	Ascomycota	CRA_rpt	Yes
EFQ36063.1	0					Colletotrichum graminicola M1.001	Colletotrichum	Ascomycota		No
EFQ36603.1	168	x				Colletotrichum graminicola M1.001	Colletotrichum	Ascomycota	ustiloxin-type	Yes
CCF31789.1	277					Colletotrichum higginsianum	Colletotrichum	Ascomycota		N/A
CCF31990.1	368					Colletotrichum higginsianum	Colletotrichum	Ascomycota		N/A
CCF34653.1	46	x				Colletotrichum higginsianum	Colletotrichum	Ascomycota		N/A
CCF35645.1	68	x				Colletotrichum higginsianum	Colletotrichum	Ascomycota		N/A
CCF38075.1	55	x				Colletotrichum higginsianum	Colletotrichum	Ascomycota		N/A
CCF41414.1	460	x				Colletotrichum higginsianum	Colletotrichum	Ascomycota	ustiloxin-type	N/A
CCF44855.1	795	x				Colletotrichum higginsianum	Colletotrichum	Ascomycota	zf-C2H2_2	N/A
TIC89915.1	381					Colletotrichum higginsianum	Colletotrichum	Ascomycota		N/A
TIC89983.1	27					Colletotrichum higginsianum	Colletotrichum	Ascomycota		N/A
TIC90028.1	50					Colletotrichum higginsianum	Colletotrichum	Ascomycota		N/A
TIC90216.1	46	x				Colletotrichum higginsianum	Colletotrichum	Ascomycota		N/A
TIC91710.1	342					Colletotrichum higginsianum	Colletotrichum	Ascomycota		N/A
TIC92596.1	68					Colletotrichum higginsianum	Colletotrichum	Ascomycota		N/A
TIC94228.1	822					Colletotrichum higginsianum	Colletotrichum	Ascomycota		N/A
TIC95140.1	460	x				Colletotrichum higginsianum	Colletotrichum	Ascomycota	ustiloxin-type	N/A
TIC96008.1	616	x				Colletotrichum higginsianum	Colletotrichum	Ascomycota		N/A
TID00196.1	43	x				Colletotrichum higginsianum	Colletotrichum	Ascomycota	NETI	N/A
TID01506.1	15	x				Colletotrichum higginsianum	Colletotrichum	Ascomycota	PAP_assoc	N/A
TID01673.1	838					Colletotrichum higginsianum	Colletotrichum	Ascomycota		N/A
TID04473.1	0					Colletotrichum higginsianum	Colletotrichum	Ascomycota		N/A
TID04728.1	0	x				Colletotrichum higginsianum	Colletotrichum	Ascomycota		N/A
TID04871.1	55					Colletotrichum higginsianum	Colletotrichum	Ascomycota		N/A
TID07091.1	277					Colletotrichum higginsianum	Colletotrichum	Ascomycota		N/A
OBR02081.1	321					Colletotrichum higginsianum IMI 349063	Colletotrichum	Ascomycota		No
OBR02093.1	321					Colletotrichum higginsianum IMI 349063	Colletotrichum	Ascomycota		No
OBR02209.1	321					Colletotrichum higginsianum IMI 349063	Colletotrichum	Ascomycota		No
OBR02215.1	795					Colletotrichum higginsianum IMI 349063	Colletotrichum	Ascomycota	zf-C2H2_2	No
OBR02981.1	0					Colletotrichum higginsianum IMI 349063	Colletotrichum	Ascomycota		No
OBR03247.1	381	x				Colletotrichum higginsianum IMI 349063	Colletotrichum	Ascomycota		No
OBR03261.1	50	x				Colletotrichum higginsianum IMI 349063	Colletotrichum	Ascomycota		Yes
OBR03987.1	46	x				Colletotrichum higginsianum IMI 349063	Colletotrichum	Ascomycota		No
OBR05455.1	368	x				Colletotrichum higginsianum IMI 349063	Colletotrichum	Ascomycota		No
OBR05477.1	822	x				Colletotrichum higginsianum IMI 349063	Colletotrichum	Ascomycota		Yes
OBR06950.1	68	x				Colletotrichum higginsianum IMI 349063	Colletotrichum	Ascomycota		Yes
OBR07984.1	342	x				Colletotrichum higginsianum IMI 349063	Colletotrichum	Ascomycota		No
OBR08535.1	460	x				Colletotrichum higginsianum IMI 349063	Colletotrichum	Ascomycota	ustiloxin-type	No
OBR09365.1	616					Colletotrichum higginsianum IMI 349063	Colletotrichum	Ascomycota		Yes
OBR09717.1	277					Colletotrichum higginsianum IMI 349063	Colletotrichum	Ascomycota		Yes
OBR11255.1	321					Colletotrichum higginsianum IMI 349063	Colletotrichum	Ascomycota		No
OBR11277.1	43	x				Colletotrichum higginsianum IMI 349063	Colletotrichum	Ascomycota	NETI	Yes
OBR13171.1	838					Colletotrichum higginsianum IMI 349063	Colletotrichum	Ascomycota		No
OBR13421.1	15	x				Colletotrichum higginsianum IMI 349063	Colletotrichum	Ascomycota	PAP_assoc	Yes
OBR16363.1	55	x				Colletotrichum higginsianum IMI 349063	Colletotrichum	Ascomycota		Yes
KZL67495.1	15	x				Colletotrichum incanum	Colletotrichum	Ascomycota		N/A
KZL67772.1	0					Colletotrichum incanum	Colletotrichum	Ascomycota		N/A
KZL67794.1	0					Colletotrichum incanum	Colletotrichum	Ascomycota		N/A
KZL71749.1	0	x				Colletotrichum incanum	Colletotrichum	Ascomycota		N/A
KZL80885.1	0	x				Colletotrichum incanum	Colletotrichum	Ascomycota		N/A
KZL80905.1	46	x				Colletotrichum incanum	Colletotrichum	Ascomycota		N/A
KZL82192.1	68	x				Colletotrichum incanum	Colletotrichum	Ascomycota		N/A
KZL82661.1	542	x				Colletotrichum incanum	Colletotrichum	Ascomycota	HsbA	N/A
KZL87705.1	508					Colletotrichum incanum	Colletotrichum	Ascomycota		N/A
OHW91178.1	15	x				Colletotrichum incanum	Colletotrichum	Ascomycota		N/A
OHW92120.1	0					Colletotrichum incanum	Colletotrichum	Ascomycota		N/A
OHW92717.1	508					Colletotrichum incanum	Colletotrichum	Ascomycota		N/A
OHW95387.1	46	x				Colletotrichum incanum	Colletotrichum	Ascomycota		N/A
OHW98032.1	542					Colletotrichum incanum	Colletotrichum	Ascomycota	HsbA	N/A
OHW98996.1	68	x				Colletotrichum incanum	Colletotrichum	Ascomycota		N/A
OHW99377.1	55	x				Colletotrichum incanum	Colletotrichum	Ascomycota		N/A
KXH39286.1	317					Colletotrichum nymphaeae SA-01	Colletotrichum	Ascomycota		N/A
KXH40604.1	687					Colletotrichum nymphaeae SA-01	Colletotrichum	Ascomycota		N/A
KXH41032.1	43	x				Colletotrichum nymphaeae SA-01	Colletotrichum	Ascomycota		N/A
KXH41043.1	131	x				Colletotrichum nymphaeae SA-01	Colletotrichum	Ascomycota		N/A
KXH45593.1	0					Colletotrichum nymphaeae SA-01	Colletotrichum	Ascomycota		N/A
KXH46501.1	146	x				Colletotrichum nymphaeae SA-01	Colletotrichum	Ascomycota		N/A
KXH47893.1	28	x				Colletotrichum nymphaeae SA-01	Colletotrichum	Ascomycota		N/A
KXH51300.1	24	x				Colletotrichum nymphaeae SA-01	Colletotrichum	Ascomycota		N/A
KXH59247.1	50	x				Colletotrichum nymphaeae SA-01	Colletotrichum	Ascomycota		N/A
KXH64522.1	15	x				Colletotrichum nymphaeae SA-01	Colletotrichum	Ascomycota		N/A
KXH64886.1	95					Colletotrichum nymphaeae SA-01	Colletotrichum	Ascomycota		N/A
KXH65106.1	0					Colletotrichum nymphaeae SA-01	Colletotrichum	Ascomycota		N/A
TDZ13760.1	43	x				Colletotrichum orbiculare MAFF 240422	Colletotrichum	Ascomycota		N/A
TDZ14543.1	0					Colletotrichum orbiculare MAFF 240422	Colletotrichum	Ascomycota		N/A
TDZ15302.1	0					Colletotrichum orbiculare MAFF 240422	Colletotrichum	Ascomycota		N/A
TDZ15733.1	55	x				Colletotrichum orbiculare MAFF 240422	Colletotrichum	Ascomycota		N/A
TDZ15879.1	478					Colletotrichum orbiculare MAFF 240422	Colletotrichum	Ascomycota		N/A
TDZ16062.1	168	x				Colletotrichum orbiculare MAFF 240422	Colletotrichum	Ascomycota	ustiloxin-type	N/A
TDZ16063.1	0	x				Colletotrichum orbiculare MAFF 240422	Colletotrichum	Ascomycota		N/A
TDZ16180.1	310					Colletotrichum orbiculare MAFF 240422	Colletotrichum	Ascomycota		N/A
TDZ16304.1	95					Colletotrichum orbiculare MAFF 240422	Colletotrichum	Ascomycota		N/A
TDZ16721.1	0	x				Colletotrichum orbiculare MAFF 240422	Colletotrichum	Ascomycota		N/A
TDZ17182.1	372					Colletotrichum orbiculare MAFF 240422	Colletotrichum	Ascomycota		N/A
TDZ18286.1	272	x				Colletotrichum orbiculare MAFF 240422	Colletotrichum	Ascomycota		N/A
TDZ18743.1	259	x				Colletotrichum orbiculare MAFF 240422	Colletotrichum	Ascomycota		N/A
TDZ18795.1	0	x				Colletotrichum orbiculare MAFF 240422	Colletotrichum	Ascomycota		N/A
TDZ18879.1	592					Colletotrichum orbiculare MAFF 240422	Colletotrichum	Ascomycota		N/A
TDZ19251.1	283					Colletotrichum orbiculare MAFF 240422	Colletotrichum	Ascomycota		N/A
TDZ19359.1	0	x				Colletotrichum orbiculare MAFF 240422	Colletotrichum	Ascomycota		N/A
TDZ19581.1	340					Colletotrichum orbiculare MAFF 240422	Colletotrichum	Ascomycota		N/A
TDZ20023.1	260					Colletotrichum orbiculare MAFF 240422	Colletotrichum	Ascomycota		N/A
TDZ20828.1	12					Colletotrichum orbiculare MAFF 240422	Colletotrichum	Ascomycota	Ish1:HeH:SAP	N/A
TDZ21234.1	50	x				Colletotrichum orbiculare MAFF 240422	Colletotrichum	Ascomycota		N/A
TDZ21509.1	46	x				Colletotrichum orbiculare MAFF 240422	Colletotrichum	Ascomycota		N/A
TDZ22233.1	68	x				Colletotrichum orbiculare MAFF 240422	Colletotrichum	Ascomycota		N/A
TDZ24173.1	371	x				Colletotrichum orbiculare MAFF 240422	Colletotrichum	Ascomycota		N/A
TDZ26335.1	198					Colletotrichum orbiculare MAFF 240422	Colletotrichum	Ascomycota		N/A
OHE92545.1	24	x				Colletotrichum orchidophilum	Colletotrichum	Ascomycota	DUF3976	N/A
OHE92821.1	46	x				Colletotrichum orchidophilum	Colletotrichum	Ascomycota		N/A
OHE92993.1	0					Colletotrichum orchidophilum	Colletotrichum	Ascomycota		N/A
OHE94157.1	0					Colletotrichum orchidophilum	Colletotrichum	Ascomycota		N/A
OHE95544.1	0					Colletotrichum orchidophilum	Colletotrichum	Ascomycota		N/A
OHE97209.1	0					Colletotrichum orchidophilum	Colletotrichum	Ascomycota		N/A
OHE98020.1	0					Colletotrichum orchidophilum	Colletotrichum	Ascomycota		N/A
OHE98720.1	0					Colletotrichum orchidophilum	Colletotrichum	Ascomycota		N/A
OHF00186.1	68					Colletotrichum orchidophilum	Colletotrichum	Ascomycota		N/A
OHF00803.1	0					Colletotrichum orchidophilum	Colletotrichum	Ascomycota		N/A
OHF01617.1	95					Colletotrichum orchidophilum	Colletotrichum	Ascomycota		N/A
OHF01681.1	28	x				Colletotrichum orchidophilum	Colletotrichum	Ascomycota		N/A
OHF01978.1	43	x				Colletotrichum orchidophilum	Colletotrichum	Ascomycota		N/A
OHF03691.1	15	x				Colletotrichum orchidophilum	Colletotrichum	Ascomycota		N/A
OHF03762.1	131	x				Colletotrichum orchidophilum	Colletotrichum	Ascomycota		N/A
OHF03974.1	146	x				Colletotrichum orchidophilum	Colletotrichum	Ascomycota		N/A
OHF04171.1	55	x				Colletotrichum orchidophilum	Colletotrichum	Ascomycota		N/A
KXH25364.1	15	x				Colletotrichum salicis	Colletotrichum	Ascomycota		N/A
KXH30475.1	55	x				Colletotrichum salicis	Colletotrichum	Ascomycota		N/A
KXH31296.1	526	x				Colletotrichum salicis	Colletotrichum	Ascomycota		N/A
KXH32111.1	317					Colletotrichum salicis	Colletotrichum	Ascomycota		N/A
KXH34237.1	402					Colletotrichum salicis	Colletotrichum	Ascomycota		N/A
KXH40463.1	146	x				Colletotrichum salicis	Colletotrichum	Ascomycota		N/A
KXH50622.1	131	x				Colletotrichum salicis	Colletotrichum	Ascomycota		N/A
KXH52309.1	43	x				Colletotrichum salicis	Colletotrichum	Ascomycota		N/A
KXH53739.1	50	x				Colletotrichum salicis	Colletotrichum	Ascomycota		N/A
KXH66955.1	411					Colletotrichum salicis	Colletotrichum	Ascomycota		N/A
KXH67725.1	0					Colletotrichum salicis	Colletotrichum	Ascomycota		N/A
KXH67813.1	95					Colletotrichum salicis	Colletotrichum	Ascomycota		N/A
KXH68344.1	46	x				Colletotrichum salicis	Colletotrichum	Ascomycota		N/A
TQN63959.1	55	x				Colletotrichum shisoi	Colletotrichum	Ascomycota		N/A
TQN64641.1	0	x				Colletotrichum shisoi	Colletotrichum	Ascomycota		N/A
TQN65320.1	368					Colletotrichum shisoi	Colletotrichum	Ascomycota		N/A
TQN67486.1	0					Colletotrichum shisoi	Colletotrichum	Ascomycota		N/A
TQN68519.1	277	x				Colletotrichum shisoi	Colletotrichum	Ascomycota		N/A
TQN68598.1	0					Colletotrichum shisoi	Colletotrichum	Ascomycota		N/A
TQN72010.1	46	x				Colletotrichum shisoi	Colletotrichum	Ascomycota		N/A
TQN72621.1	43	x				Colletotrichum shisoi	Colletotrichum	Ascomycota		N/A
TQN74400.1	0					Colletotrichum shisoi	Colletotrichum	Ascomycota		N/A
TDZ99626.1	260					Colletotrichum sidae	Colletotrichum	Ascomycota		N/A
TEA10122.1	46	x				Colletotrichum sidae	Colletotrichum	Ascomycota		N/A
TEA12480.1	43	x				Colletotrichum sidae	Colletotrichum	Ascomycota		N/A
TEA13230.1	0	x				Colletotrichum sidae	Colletotrichum	Ascomycota		N/A
TEA13412.1	95					Colletotrichum sidae	Colletotrichum	Ascomycota		N/A
TEA14923.1	272	x				Colletotrichum sidae	Colletotrichum	Ascomycota		N/A
TEA15030.1	50	x				Colletotrichum sidae	Colletotrichum	Ascomycota		N/A
TEA16077.1	424					Colletotrichum sidae	Colletotrichum	Ascomycota		N/A
TEA16407.1	371	x				Colletotrichum sidae	Colletotrichum	Ascomycota		N/A
TEA17867.1	15	x				Colletotrichum sidae	Colletotrichum	Ascomycota		N/A
TEA18126.1	12					Colletotrichum sidae	Colletotrichum	Ascomycota	Ish1:HeH:SAP	N/A
TEA18314.1	55					Colletotrichum sidae	Colletotrichum	Ascomycota		N/A
TEA18795.1	168	x				Colletotrichum sidae	Colletotrichum	Ascomycota	ustiloxin-type	N/A
TEA19140.1	68	x				Colletotrichum sidae	Colletotrichum	Ascomycota		N/A
TEA19243.1	283	x				Colletotrichum sidae	Colletotrichum	Ascomycota		N/A
TEA19256.1	340	x				Colletotrichum sidae	Colletotrichum	Ascomycota		N/A
TEA19753.1	198					Colletotrichum sidae	Colletotrichum	Ascomycota		N/A
TEA19943.1	259	x				Colletotrichum sidae	Colletotrichum	Ascomycota		N/A
TEA20695.1	310					Colletotrichum sidae	Colletotrichum	Ascomycota		N/A
KXH25808.1	687					Colletotrichum simmondsii	Colletotrichum	Ascomycota		N/A
KXH26289.1	146	x				Colletotrichum simmondsii	Colletotrichum	Ascomycota		N/A
KXH28847.1	131	x				Colletotrichum simmondsii	Colletotrichum	Ascomycota		N/A
KXH29098.1	55	x				Colletotrichum simmondsii	Colletotrichum	Ascomycota		N/A
KXH32617.1	411					Colletotrichum simmondsii	Colletotrichum	Ascomycota		N/A
[truncated: 5,886 more rows]
