# Supplementary material for: Peptides derived from Kex2-processed repeat proteins are widely distributed and highly diverse in the Fungi kingdom
Source: Fungal Biol Biotechnol. 2020 Jul 1;7:11. doi: 10.1186/s40694-020-00100-5 (PMC7329392; doi:10.1186/s40694-020-00100-5)
Supplement: Supplementary file 4 — Additional file 4: Table S3. The 20 KEPs of type S-1 in Peniophora sp. CBMAI 1063 as the example suggesting gene duplication1. [file 40694_2020_100_MOESM4_ESM.xlsx]

## Sheet: Table S3
Table S3. The 20 KEPs of type S-1 in Peniophora sp. CBMAI 1063 as the example suggesting gene duplication1.
Accession	Sequence
VDB83718.1	SPMPFDKR
	DPQLSFNFTNRLPVDGRLPFGINLGQGADGNSIAMFGNATTGDRGFPFNFLPFKR
	DELAAFEEMQKR
	DPQFSFNFTNRLPITGNLPFGLHFSQGADGNSIVSFGNATTGDRGFPFNFLPFKR
	DEELVAREPQFSFNFTNRLPVNGRLPFGINIGQNANGNSIAMFGNATTGDRGFPFNFLPFKR
	EEEHELVAREPQFSFNFTNRLPVNGRLPFGVNIGQGADGNSIAMFGNATTGDRGFPFNFLPFKR
	DEEIEA
VDB83722.1	SPMPFDKR
	EPQFSFNFTNRLPVNGRLPFGINLAQGANGNSIAMFGNATTGDRGFPFNLLPFKR
	DELAAFEEMQKR
	DPQFSFNFTNRLPITGNLPFGLHFSQGADGNSILSFGNATTGDRGFPFNFLPFKR
	DEELVAREPQFSFNFTNRLPVNGRLPFGINIGQNADGNSIATFGNATTGDRGFPFNFLPFKR
	EEELELVAREPQFSFNFTNRLPVNGRLPFGINIGQNADGNSIAMFGNATTGDRGFPFNFLPFKR
	EEEIQA
VDB83805.1	VPAPMKR
	NDATPALAARAPQFSVNIPNDIPVSGALPNGITITPQTPSGSIVTGNNNSTLFGQFGFKR
	DDGLDARQFNFTLPNQLPVDGTLPFGLTVTQGTQNSTVSLPAGFPFKR
	GVEARQFNFTLPNQLPVQGTLPFGLTVTQGVQNSTVGLPSGFPF
VDB83965.1	VPAPMKR
	NDATPALAARAPQFSVNIPNNIPVSGAFPNGITIIPQTPSGSIVTGNNNSTLFGQFGFKR
	EEGVEARQFNFTLPNQLPVAGTLPFGLTVTQGAQNSTVGLPSGFPFKR
	GLEARQFNFTLPNQLPVEGTLPFGLTVTQGAQNSTVGLPSGFPFKR
	DGGLDARQFNFTLPNQLPVEGTLPFGLTVTQGAQNSTVGLPSGFPFKR
	DLDARQFNFTLPNQLPVAGNLPFGLTVTQGAQNSTVGLPAGFPFKR
	DDGVEARQVNFTLPNRLPVAGTLPFGLTVTQGAQNSTVGLPSGFPFKR
	DADVEARQFNFTLPNQLPVEGVLPFGLTVTQGTQNSTVGLPAGFPF
VDB83975.1	IPAPMKR
	NDATPALAARAPQFSVNIPNNIPVSGTFPNGITIVPQTPSGSIVTGNNNSTLFGQFGFKR
	EEGIEARQFNFTLPNRLPVAGTLPFGLTVTQGSQNSTVGLPSGFPFKR
	GVEARQFNFTLPNQLPVAGTLPFGLTVTQGAQNSTVGLPAGFPFKR
	DGDVEARQFNFTLPNQLPVAGTLPFGLTVTQGAQNSTVGLPSGFPFKR
	DLDARQFNFTLPNQLPVAGTLPFGLTVTQGAQNSTVGLPAGFPFKR
	DDGVEARQFNFTLPNQLPVQGVLPFGLTVTQGTQNSTVGLPSGFPF
VDB83983.1	VPAPMKR
	TDATPALVAREPQFSANIPNNIPVSGTFPNGITITPQTPSGSIITGNNNSTLFGQFGFKR
	DGDLDARQFNFTLPNQLPVAGTLPFGLTVTQGAQNSTVGLPSGFPFKR
	DGDFDARQFNFTLPNQLPVEGTLPFGLTVTQGAQNSTVGLPAGFPFKR
	DGDVEARQFNFTLPNQLPVAGELPFGLTVTQGAQNSTVGLPAGFPFKR
	DLDARQFNFTLPNQLPVAGTLPFGLTVTQGAQNSTVGLPSGFPFKR
	EDGVEARQFNFTLPNQLPVQGTLPFGLTVTQGSQNSTVGLPSGFPF
VDB84037.1	VPAPMKR
	DTATPALAARAPQFSVNIPNNVPVSGTFPNGITITPQTPSGSIVTGNNNSTLFGQFGFKR
	DDGVEARQFNFTLPNQLPAQGTLPFGLTVTQGAQNSTVGLPSGFPFKR
	DGDLDARQFNFTLPNQLPVEGTLPFGLTVTQGAQNSTVGLPSGFPFKR
	GLEARQFNFTLPNQLPVAGALPFGLTVTQGTQNSTVGLPSGFPFKR
	SDSAAPRALAARDGDANYDYNQPAYGCDNEDGFGLPGWDAEYEEHCMYLPHRDDDAAEEDGVGVDADSDIEVEAEAMVEASTQ
VDB86686.1	SPTIYDKR
	DPQFMVNLPNRLPVNGSIGFGITIGQGPNGNSVVTFGNGTNGRGGFPFGFFGNRFRGNTNSGTNTTNTRPFPFNFLPFKR
	EMEMEMSKR
	EPQFSFDFGNELPVLGDLPFGINIAQGADGNSIGNIGNATTGDRGFPLNFLPFKR
	DGGEAHQLVAREPQFGFNFTNRLPVTGRFPFGLNIGQGANGNSFAFFGNSSTGARPFPFNFLPFKR
	ED
VDB86879.1	GPTLLKR
	DPQFDVQLSNSLPVTGPLPFGLNVAPGTPGSVVSVGNATTGFTGFPFGSKR
	EPQFDVQLSNNLPVAGALPFGLNVAPGVPGSVVSVGNATTGSTGFPFGSKR
	EPQFEVQLPNNLPVAGGLPFGLNVAPGVPGSVVSVGNVTTGSTGFPFGSKR
	EPQFDVQLSNNLPVTGALPFGLSVAPGVPGSVVSVGNATTGSTGFPFGSKR
	EPQFDVQLSNNLPVTGALPFGLNVAPGVPGSVVSVGNATTGSTGFPFSFKA
VDB88903.1	VPAPMKR
	NDATPALAARAPQFSVNIPNTIPVSGAFPNGITVTPQTPSGSIVTGSNNSTLFGAFGFKR
	EEGVEARQFNSTLPNQLPVEGTLPFGLTVTQGMQNSTVGLPSGFPFKR
	GVEARQFNFTLPNQLPVEGTLPFGLTVTQGTQNSTLGLPAGFPFKR
	QFNFTLPNQLPVEGTLPFGLTVSQGVQNSTIGLSSGFPFKR
	EDGVEARQFNFTLPNQLPVAGTLPFGLTVTPGAQNSTVGLPEGFPFKR
	DDDGVEARQFNFTLPNQLPVEGTLPFGFTVTKGAQNSTVGLPAGFPF
VDB88905.1	SPTGLKR
	EDATPALQAREPQFSLNIPNGIPVSGAFRNGLTVTPKVGGGSIVTGNQNSTLFGQLSSLFPFGFKR
	DGDVEAIVDVEASHTLEAREPQFSLNIPNSIPVSGAFRNGLTVTPKLGGGSIVTGNRNSTLFGQFGFKR
	EDGEEDVEATQTLEAREPQFSLNIPNSIPVSGAFRNGLTVTPKVGGGSIVTGNRNSTLFGQFGFKR
	EDGEEVEATQTLEAREPQFSLNIPNSIPVSGAFRNGLTVTPKLGGGSIVTGNRNSTLLGQLSSFFPFGLKR
	DEDGVEQVIEQEIEQLPTPALAAREPQFSLNIPNSIPVSGAFRNGLTVTPKLGGGSIITGNQNSTLFGQLGSIFPFGLKR
	DE
VDB88907.1	SPTGLKR
	EDATPALQAREPQFSLNIPNGIPVSGAFRNGLTVTPKVGGGSIVTGNQNSTLFGQLSSIFPFGFKR
	DGDVEAIVDVEATHTLDAREPQFSLNIPNSIPVSGAFRNGLTVTPKVGGGSIVTGQQNSTLLGQLFGGFGFKR
	DDELEHATPALAAREPQFSLNIPNSIPVSGAFRNGLTVTPKLGGGSIVTGNRNSTLFGQFGFKR
	EDGEEVEATQTLEAREPQFSLNIPNSIPVSGAFRNGLTVTPKVGGGSIVTGNRNSTLFGQFGFKR
	EDGEELEATQTLEAREPQFSLNIPNSIPVSGAFRNGLTVTPKLGGGSIVTGNQNSTLFGQLGSIFPFGLKR
	DE
VDB88950.1	VPAPMKR
	NDATPALAARAPQFSVNIPNNIPVSGAFPNGITVTPQTPSGSIVTGNNNSTLFGAFGFKR
	DDIDSRQFNFTLPNQLPVEGTLPFGLTVTQGAQNSTVGLPSGFPFKR
	GVEARQFNFTLPNQLPVEGTLPFGLTVTQGAQNSTVGLPSGFPFRR
	QFNFTLPNQLPVDGTLPFGLTVTQGAQNSTVGLPSGFPFKR
	EDATPALAAREPQFSANIPNTIPVSGTFPNGITVTPGTPSGSIVTGNDNSTLFGFLPFKR
	DGVEARQFNFTLPNQLPVEGTLPFGLTVTQGAQNSTVELPSGFPFKR
	EVGVEARQFNFTLPNQLPVEGTLPFGFTVTKGAQNSTVGLPAGFPF
VDB90178.1	APASVKR
	GDASPALAARVPQFNTTLPNQLPVQGVLPFDITLTPGAQNTTVGLPAGFPFKR
	SLEARQFNATLPNQLPVEGIIPFDITLTPGAQNTTVGLPSGFPFKFKR
	DDDDASNSDDDIDDGVFNFTRNAHLPLWTKIPIGLFPENGNTTDNANDTDTDTSGGFPFVFWGDEGDEQDSNAEKR
	QFNFTLPNRLPVEGKLPFGLNVTGGEQNSTVGVPSGFPF
VDB91427.1	GPTSIKR
	SPQFDVQLSNNLPVTGPLPFGLNVAPGTPGSVVSVGNATTGSTGFPFSFKR
	EPQFEVQLPNNLPVAGALPFGLNVAPGIPGSVVSVGNATTGSTGFPFGSKR
	EPQFEVQLPNNLPVAGGLPFGLNVAPGVPGSVVSVGNATTGSTGFPFGSKR
	EPQFDVQLSNNLPVTGALPFGLNVAPGVPGSVVSVGNATTGSTGFPFGSKR
	EPQFDVQLSNNLPVTGALPFGLNVAPGVPGSVVSVGNATTGSTGFPFNFKA
VDC03333.1	VPAPMKR
	NDATPALAARAPQFSVNIPNTIPVSGAFPNGITVTPQTPSGSIVTGNNNSTLFGAFGFKR
	EEGVEARQFNFTLPNQLPVAGTLPFGLTVTQGTQNSTVGLPSGFPFKR
	GVEARQFNFTLPNQLPVAGTLPFGLTVTQGAENSTVGLPAGFPFKR
	DEELEARQFNFTLPNQLPVQGTLPFGLTVTQGAQNSTVGLPSGFPFKR
	DEELEARQFNFTLPNQLPVAGELPFGLTVTQGAQNSTVGLPSGFPFKR
	DEGLEARQFNFTLPNRLPVQGTLPFGLTVSQGEQNSTVGLPSGFPF
VDC06182.1	APASVKR
	SDAALALAAREPQLNTTLPNQLPIQGVLPFDITITPEAQNTTVSLPAGFPFKR
	DLEARQFNTTLPNQLPVQGVLPFDITLTPGAQNTTVGLPSGFPFKR
	GLEARQFNATLPNQLPVEGVLPFDNTLTPGAQNTTVGLPSNFPFKFKR
	DDDDASNSDDIDDGVFNFTRNAHLPLWTKIPIGLFPENGNITDSDNTNDTDTDTSGGFPFVFWGDEGDDSEQDLSTEKR
	QFNFTLPNRLPVEGALPFGLNVTTGERNSTVGLPSGFPF
VDC06187.1	APASVKR
	GDASPALVAREPQFNTTLPNQLPVAGVLPFNITITPGAQNTTVGLPAGFPFKR
	YLEARQFNTTLPNQLPVQGVLPFDITLTPGAQNTTVGLPSGFPFKR
	GLEARQLNTTLPNQLPVEGVLPFDITLTPGAQNTTVGLPSNFPFKFKR
	DDDDTANSENDMDDGVFNFTRNAHLPLWTKIPIGLFPDNGNITDTDNANDTDTDTSGGFPFVFWGDEGDEQDLNAEKR
	QFNFTLPNRLPVEGTLPFGLNFTSGEQNSTVGLPSDFPF
VDC07646.1	TPTPYKR
	DAATPVLEARAPQFSVNIPNNIPVSGAFPNGITITPQTPSGSIVTGNNNSTLFGQFGFKR
	DEIEARQFNFTLPNRLPVQGNLPFGLTVTQGALNSTVGLPSGFPFKR
	EDATPVLAAREPQFSVNIPNNIPVSGAFPNGITITPGTPSGSIVTGNNNSTLFGQFGFKR
	EDGVVEARQFNFTLPNRLPVQGNLPFGLTVTQGALNSTVGLPSGFPFRR
	DEDVLEARQFNFTLPNRLPVQGNLPFGLTVTQGALNSTVGLPSGFPFKR
	DDATPVLAAREPQFSVNIPNNIPVSGAFPNGITIVPQTPSGSIVTSNRNSTFPFFNFKR
	DD
VDC07656.1	TPTPYKR
	DAATPVLEARAPQFSVNIPNNIPVSGAFPNGITITPQTPSGSIVTGNNNATLFGQLGFKR
	DEIDARQFNFTLPNRLPVQGNLPFGLTVSQGALNSTVGLPSGFPFKR
	EDATPALAAREPQFSVNIPNNIPVSGAFPNGITITPGSPSGSIVTGNNNSTLFGQFGFKR
	EDGAVEARQFNFTLPNRLPVQGNLPFGLTVTQGALNSTVGLPSGFPFKR
	DEDVLEARQFNFTLPNRLPVQGNLPFGLTVTQGALNSTVGLPSGFPFKR
	DDATPVLAAREPQFSVNIPNNIPVSGAFPNGITIVPQTPSGSIVTSNRNSTFPFFNFKR
	DD
1 Signal peptides to endoplasmic reticulum are trimmed.
